# Supplementary material for: Major Psychiatric Disorders, Substance Use Behaviors, and Longevity
Source: JAMA Psychiatry. 2024 Jun 18;81(9):889–901. doi: 10.1001/jamapsychiatry.2024.1429 (PMC11195603; doi:10.1001/jamapsychiatry.2024.1429)
Supplement: Supplement 2. — eTable 1. Phenotype descriptions and sources eTable 2. Instruments for substance use and use disorders eTable 3. Instruments for schizophrenia, bipolar disorder, and major depression eTable 4. Finngen R10 neuropsychiatric exposure instruments eTable 5. Multivariable pairwise genetic instruments for lifetime smoking and substance use and DSMs eTable 6. Multivariable exposure instruments for DSMs and substance use* eTable 7. MVMR neuropsychiatric and substance use behavior instruments further adjusted for YrsSchooling, ModPhysAct, BMI, SleepDur, and SBP eTable 8. Multivariable genetic instruments for lifetime smoking and coronary artery disease, Type 2 diabetes, and obesity* eTable 9. Drug target exposure instruments for smoking eTable 10. Sample overlap eTable 11. Genetic correlations between phenotypes eTable 12. SVMR of substance use and DSM instruments on epigenetic clocks and multivariate longevity eTable 13. MR Lap analyses of substance use and DSM on multivariate longevity eTable 14. SVMR of Finngen neuropsychiatric instruments on epigenetic clocks and longevity eTable 15. SVMR of PheWAS screened exposures on epigenetic clocks and longevity eTable 16. SVMR of parental lifespan eTable 17. SVMR with removal of high variance SNVs to assess homogeneity assumption (see eMethods) eTable 18. SVMR CHRNA3-CHRNA5-CHRNA4 cis-located lifetime smoking instruments on multivariate longevity and epigenetic aging eTable 19. Colocalization analysis of the lifetime smoking-longevity and smoking-GrimAge relationships in the CHRNA3-CHRNA5-CHRNB4 locus eTable 20. MVMR pairwise analyses for lifetime smoking with alcohol use behaviors and DSMs on epigenetic clocks and multivariate longevity eTable 21. MVMR analyses of psychiatric disorders and substance use behaviors on epigenetic clocks and longevity eTable 22. MVMR analyses of Finngen Round 10 psychiatric disorders on epigenetic clocks and longevity eTable 23. MVMR analyses of psychiatric disorders and substance use behaviors on epi [file jamapsychiatry-e241429-s002.xlsx]

## Sheet: TOC
Rosoff DB, Hamandi AM, Bell AS, et al. Major psychiatric disorders, substance use behaviors, and longevity. JAMA Psychiatry. Published online June 18, 2024. doi:10.1001/jamapsychiatry.2024.1429
Table of Contents
eTable 1	Phenotype descriptions and sources
eTable 2	Instruments for substance use and use disorders
eTable 3	Instruments for schizophrenia, bipolar disorder, and major depression
eTable 4	Finngen R10 neuropsychiatric exposure instruments
eTable 5	Multivariable pairwise genetic instruments for lifetime smoking and substance use and DSMs
eTable 6	Multivariable exposure instruments for DSMs and substance use*
eTable 7	MVMR neuropsychiatric and substance use behavior instruments further adjusted for YrsSchooling, ModPhysAct, BMI, SleepDur, and SBP
eTable 8	Multivariable genetic instruments for lifetime smoking and coronary artery disease, Type 2 diabetes, and obesity*
eTable 9	Drug target exposure instruments for smoking
eTable 10	Sample overlap
eTable 11	Genetic correlations between phenotypes
eTable 12	SVMR of substance use and DSM instruments on epigenetic clocks and multivariate longevity
eTable 13	MR Lap analyses of substance use and DSM on multivariate longevity
eTable 14	SVMR of Finngen neuropsychiatric instruments on epigenetic clocks and longevity
eTable 15	SVMR of PheWAS screened exposures on epigenetic clocks and longevity
eTable 16	SVMR of parental lifespan
eTable 17	SVMR with removal of high variance SNVs to assess homogeneity assumption (see eMethods)
eTable 18	SVMR CHRNA3-CHRNA5-CHRNA4 cis-located lifetime smoking instruments on multivariate longevity and epigenetic aging
eTable 19	Colocalization analysis of the lifetime smoking-longevity and smoking-GrimAge relationships in the CHRNA3-CHRNA5-CHRNB4 locus
eTable 20	MVMR pairwise analyses for lifetime smoking with alcohol use behaviors and DSMs on epigenetic clocks and multivariate longevity
eTable 21	MVMR analyses of psychiatric disorders and substance use behaviors on epigenetic clocks and longevity
eTable 22	MVMR analyses of Finngen Round 10 psychiatric disorders on epigenetic clocks and longevity
eTable 23	MVMR analyses of psychiatric disorders and substance use behaviors on epigenetic clocks and longevity with adjustment for covariates
eTable 24	MVMR analyses for lifetime smoking and CAD, T2D, and obesity on longevity
eTable 25	SVMR analsyes of the psychiatric disorders and substance use behaviors on negtive controls to assess evidence of selection bias
eTable 26	Full transcriptome-wide association study (TWAS) results on lifetime smoking using the FUSION method and cross-tissue GTEx weights
eTable 27	Full transcriptome-wide association study (TWAS) results on lifestime smoking using the FUSION method and lung tissue (GTEx)
eTable 28	Full transcriptome-wide association study (TWAS) results on lifestime smoking using the FUSION method and whole blood (GTEx)
eTable 29	Full transcriptome-wide association study (TWAS) results on lifestime smoking using the FUSION method and squamous cell lung cancer
eTable 30	Full transcriptome-wide association study (TWAS) results on lifetime smoking using the FUSION method and lung adenocarcinoma
eTable 31	Transcriptomic imputation results for FUSION analysis on smoking behaviors (features surpassing correction for multiple comparisons [P-value < 8.31x10-7])
eTable 32	Transcriptomic imputation results of smoking-associated features (gene-tissue pairs) that surpass correction for multiple comparisions and colocalized with PP.H4 > 0.8 for all tissues analyzed (cross-tissue GTEx V8 weights, GTEx V8 whole blood, GTEx V8 lung, TGCA lung adenocarcinoma, and TGCA squamus cell lung cancer)
eTable 33	Gene ontology and pathway enrichment for high-confidence smoking genes
eTable 34	Cell-type enrichment results of the high-confidence genes assoicated with smoking behavior (TWAS P-values that surpassed correction for multiple comparisons and also demonstrated evidence of colocalization (PP.H4 >0.8)
eTable 35	Open Gene database look up of TWAS genes associated with smoking that also colocalized at PP.H4 > 0.8
eTable 36	Comparision of high confidence smoking-associated genes (PP.H4 > 0.8 and Bonferroni correction) with aging-related outcomes in the cross-tissue GTEx weights
eTable 37	Age-related gene expression differences for smoking-associated genes with colocalization PP.H4 > 0.8 and also demonstrating directionally consistent relationships with aging-related outcomes
eTable 38	Cis-instrument Mendelian randomizaion screen of 1,901 cortical proteins on lifetime smoking behavior
eTable 39	Druggability assessment of dlPFC proteins associated with smoking behavior surpassing correction for multiple comparisons
eTable 40	Colocalization of cortical proteins associated with smoking behaviors surpassing correction for multiple comparisons
eTable 41	Top cis-instrument MR results of cortical proteins associated with lifetime smoking behavior
eTable 42	Genes available for replication analyses in whiole blood gene expression from the eQTLGen consortium
eTable 43	Cis-MR analyses of the 18 proteins availabe for instrumentation in whole blood
eTable 44	Results of Phenome-wide Mendelian randomization analyses screening impact of top cortical proteins associated with smoking behavior on 368 diseases and biomarkers

## Sheet: eT1 Descriptions
eTable 1. Phenotype sources and descriptions
TOC
Phenotype	Consortium	First Author (Year)	Sample Size	N Cases	N Controls	Population	% female	Units	MRC-IEU ID*	Link	Phenotype Definition	Analysis notes	Reference
LONGEVITY
GrimAge acceleration (GrimAge_EUR)	NA	McCartney (2021)	34449	NA	NA	European	0.523	yrs	NA	http://ftp.ebi.ac.uk/pub/databases/gwas/summary_statistics/GCST90014001-GCST90015000	DNAm GrimAge -- linear combination of covariates: age, sex, and 1030 CpGs from DNAm-based surrogate biomarkers for physiological risk and stress factors i.e., smoking pack-year and 12 plasma protein levels (i.e., adrenomedullin, C-reactive protein, plasminogen activation inhibitor 1 (PAI-1), and growth differentiation factor 15 (GDF15); transformed to units years; technically, a mortality risk es…	Meta-analysis of 28 cohorts, European ancestry, adjusted for sex and genetic principle components	McCartney DL, Min JL, Richmond RC, et al. Genome-wide association studies identify 137 genetic loci for DNA methylation biomarkers of aging. Genome Biol. 2021;22(1):194.
Hannum age acceleration (Hannum_EUR)											HannumAge -- 71 CpGs from Illumina 450K array platform filtered using elastic net penalized multiple regression; most markers lay within or near genes associated with aging-related conditions, i.e. Alzheimer's disease, obesity (and other metabolic factors), cancer, tissue degredation, DNA damage, oxidative stress. See Hannum et al.2013 [22].
Instrinsic epigenetic age acceleration (IEAA_EUR)											IEAA -- Horvath Age calculated from 353 CpGs from Illumina 450K or 27K array platform filtered using elastic net penalized multiple regression; then regressed on age, cell count imputed from DNAm data, i.e. naïve CD8+ T cells, exhausted CD8+ T cells, plasmablasts, CD4+ T cells, natural killer cells, monocytes, granulocytes; weighted average of 353 CpGs is epigenetic clock. See Horvath 2013 [23].
PhenoAge acceleration (PhenoAge_EUR)											DNAm PhenoAge -- phenotypic age calculated using proportional hazard penalized regression model of 9 liver, kidney, inflammation, metabolic, and immune biomarkers (i.e. albumin (liver), creatinine (kidney), glucose (serum, metabolic), C-reactive protein (inflammation), lymphocytes (immune), mean red cell volume (immune), red cell distribution width (immune), alkaline phosphatase (liver), white bl…
Multivariate longevity	NA	Timmers (2020)	709709	NA	NA	European	NA	yrs	NA	https://doi.org/10.7488/ds/2793	Meta-analysis of GWASs of healthspan, parental lifespan, and extreme longevity (survival to an age above the 90th percentile); healthspan - age of onset of first disease from top 8 comorbities, i.e. CHF, MI, COPD, stroke, dementia, diabetes, cancer, death, from UKB (see Zenin et al. 2019 [25]; parental lifespan - UKB + 26 independent European-ancestry population cohorts (see Timmers et al. 2019 […	Multivariate meta-analysis using MANOVA, while accounting for correlations between studies due to limited sample overlap and correlation amongst the traitsp GWAS adjusted for sex and age, where appropriate	Timmers PRHJ, Wilson JF, Joshi PK, Deelen J. Multivariate genomic scan implicates novel loci and haem metabolism in human ageing. Nat Com. 2020;11(1):3570.
SUBSTANCE USE/ USE DISORDERS
Drinks per week	GSCAN	Saunders (2022)	666978	NA	NA	European	NA	log transformed drinks per week	NA	https://conservancy.umn.edu/handle/11299/201564	Average number of drinks reported drunk each week, aggregated across all alcohol; if binned response ranges (e.g., 1-4 drinks per week, 5-10 drinks per week) midpoint of the range used; phenotype was left-anchored at 1, log-transformed, prior to analysis	Meta-analysis of 36 cohorts; GWAS summary statistics in each study generated, adjusting generally for sex, age, age squared and genetic principal components	Saunders GRB, Wang C., Chen F, et al. Genetic diversity fuels gene discovery for tobacco and alcohol use. Nature. 2022;612:720–724.
Problematic alcohol use	MVP, PGC, UK Biobank	Zhou (2020)	435563	NA	NA	European	0.168	log(OR)	NA	Available through dbGaP at accession no. phs001672.v3.p1		Meta-analysis combining alcohol use disorder (PGC, MVP cohorts) and problematic drinking (UKB cohort); GWAS generally adjusted for age, sex, selected genetic principle components: MVP cohort only 7.5% female; AUDIT-P UKB cohort, 56.2%; PGC cohorts, 51.2%	Zhou H, Sealock JM, Sanchez-Roige S, et al. Genome-wide meta-analysis of problematic alcohol use in 435,563 individuals yields insights into biology and relationships with other traits. Nat Neurosci. 2020;23:809–818.
Lifetime smoking (tobacco)	MRC-IEU | UK Biobank	Wootton (2019)	462690	NA	NA	European	0.54	continuous (index)	NA	https://data.bris.ac.uk/datasets/tar/10i96zb8gm0j81yz0q6ztei23d.zip	Constructed to capture smoking heaviness and duration as well as smoking initiation; a SD increase in lifetime smoking score equivalent to smoking 20 cigarettes/ day for 15 years and stopping 17 years ago, or smoking 60 cigarettes/day for 13 years and stopping 22 years ago	UKB cohort GWAS, adjusted for sex and genotyping chip	Wootton RE, Richmond RC, Stuijfzand BG, et al. Evidence for causal effects of lifetime smoking on risk for depression and schizophrenia: a Mendelian randomisation study. Psychol Med. 2020;50(14):2435-2443.
PSYCHIATRIC DISORDERS
Bipolar disorder	PGC (Bipolar Disorder Working Group)	Mullins (2021)	413466	41917	371549	European	NA	log(OR)	ieu-b-5110	gwas.mrcieu.ac.uk/datasets/ieu-b-5110/	International consensus criteria (DSM-IV or ICD-10) for lifetime Dx	Meta-analysis of 57 BD cohorts collected in Europe, North America and Australia of European descent (Effective N = 101,962); GWAS adjusted for principle components; X chromosome analysed separately for male and female, then meta-analysed within each cohort	Mullins N, Forstner AJ, O'Connell KS, et al. Genome-wide association study of more than 40,000 bipolar disorder cases provides new insights into the underlying biology. Nat Genet. 2021;53(6):817-829.
Schizophrenia	PGC (Schizophrenia Working Group)	Trubetskoy (2022)	127906	52017	72889	European	0.441	log(OR)	ieu-b-5102	gwas.mrcieu.ac.uk/datasets/ieu-b-5102/	SCZ Dx	Meta-analysis of cohorts, each individually analyzed with logistic regression; chromosome X effects analysed separately in males and females	Trubetskoy V, Pardiñas AF, Qi T, et al. Mapping genomic loci implicates genes and synaptic biology in schizophrenia. Nature. 2022;604:502–508.
Major depression	PGC	Howard (2019)	500199	170756	329443	European	54% UKB cohort; proportion of males and females not reported for PGC cohorts	log(OR)	ieu-b-102	gwas.mrcieu.ac.uk/datasets/ieu-b-102/	Primarily clinical Dx MDD (PGC cohort); broad phenotype based on self-reported help-seeking behaviour (UKB cohort)	Meta-analysis of UKB (361315) & PGC (138884) cohorts, excluding 23&Me; GWAS generally adjusted for sex, age, and genotyping array	Howard DM, Adams MJ, Clarke TK et al. Genome-wide meta-analysis of depression identifies 102 independent variants and highlights the importance of the prefrontal brain regions. Nat Neurosci. 2019;22(3):343-352.
FINNGEN R10 !
Bipolar affective disorder	Finngen R10	Kurki (2023)	366854	7569	359290	Finland	56.5% (R5)	NA	NA	NA	NA	Mixed-model logistic regression method SAIGE, withcovariates sex, age, genotyping batch, also 10 PCs.	Kurki, M.I., Karjalainen, J., Palta, P. et al. FinnGen provides genetic insights from a well-phenotyped isolated population. Nature 613, 508–518 (2023). https://doi.org/10.1038/s41586-022-05473-8
Depression			406986	47696	359290	Finland		NA	NA	NA	NA
Schizophrenia			405094	6708	398386	Finland		NA	NA	NA	NA
CARDIOMETABOLIC RISK FACTORS
Coronary Artery Disease	CARDIoGRAMplusC4D-UK Biobank CAD GWAS Meta-analysis	van der Harst (2017)	547261	122733	424528	European	NA	log(OR)	ebi-a-GCST005195	gwas.mrcieu.ac.uk/datasets/ebi-a-GCST005195/	CAD -- in UKB: ICD 10 codes ff: I21-I25 covering ischemic heart diseases; also Office of Population Censuses and Surveys Classification of Interventions and Procedures, version 4 (OPCS-4) codes: K40-K46, K49, K50 and K75, i.e., replacement, transluminal balloon angioplasty, other therapeutic transluminal operations on coronary artery and percutaneous transluminal balloon angioplasty and insertion…	Meta-analysis, 2 studies, i.e., CARDIoGRAMplusC4D-UK Biobank CAD GWAS meta-analysis; GWAS generally adjusted for age, sex, and genetic principle components	van der Harst P, Verweij N. Identification of 64 Novel Genetic Loci Provides an Expanded View on the Genetic Architecture of Coronary Artery Disease. Circ Res. 2018;122(3):433-443.
Type 2 Diabetes	NA	Xue (2018)	590283	50721	539562	European (99.4%)	NA	log(OR)	ebi-a-GCST006867	gwas.mrcieu.ac.uk/datasets/ebi-a-GCST006867/	T2D -- UKB: self-report; also ICD10 main diagnoses and ICD10 secondary diagnoses; otherwise, NA.	Meta-analysis, 3 studies, i.e., DIAbetes Genetics Replication and Meta-analysis (DIAGRAM), Genetic Epidemiology Research on Aging (GERA), and full cohort release of the UK Biobank (UKB); GWAS generally adjusted for age, sex, and principle components	Xue A, Wu Y, Zhu Z, et al. Genome-wide association analyses identify 143 risk variants and putative regulatory mechanisms for type 2 diabetes. Nat Comm. 2018;9(1):2941.
Obesity Class I	GIANT	Berndt (2013)	98697	32858	65839	European	NA	log(OR)	ieu-a-90	gwas.mrcieu.ac.uk/datasets/ieu-a-90/	BMI ≥30 kg/m2; controls BMI < 25 kg/m2	Meta-analysis of GWAS using data from 51 studies participating in the Genetic Investigation of ANthropometric Traits (GIANT) consortium; stratified by sex and disease status,adjusted for age, principle components for body mass index and height	Berndt SI, Gustafsson S, Mägi R, et al. Genome-wide meta-analysis identifies 11 new loci for anthropometric traits and provides insights into genetic architecture. Nat Genet. 2013;45(5):501-512.
Obesity Class II			72546	9889	62657	European		log(OR)	ieu-a-91	gwas.mrcieu.ac.uk/datasets/ieu-a-91/	BMI ≥35 kg/m2; ; controls BMI < 25 kg/m2
Obesity Class III			50364	2896	47468	European		log(OR)	ieu-a-92	gwas.mrcieu.ac.uk/datasets/ieu-a-92/	BMI ≥40 kg/m2; controls BMI < 25 kg/m2
TISSUE-SPECIFIC EXPRESSION PANELS
Cross-tissue	GTEx V8	Feng (2020)	NA	NA	NA	European	NA	NA	NA	http://gusevlab.org/projects/fusion/#gtex-cross-tissue-scca-expression	Cross-tissue gene expression panel	NA	Feng H, Mancuso N, Gusev A, et al. Leveraging expression from multiple tissues using sparse canonical correlation analysis and aggregate tests improves the power of transcriptome-wide association studies. PLoS Genet. 2021;17(4): e1008973. https://doi.org/10.1371/journal.pgen.1008973
Lung Adenocarcinoma	The Cancer Genome Atlas (TGCA)	NA	500	NA	NA	European	NA	NA	NA	https://www.cancer.gov/about-nci/organization/ccg/research/structural-genomics/tcga	Lung adenocarcinoma tissue expression panel constructed from tumor RNA-seq	NA	The Cancer Genome Atlas (TGCA)
Lung Squamous Cell Carcinoma	The Cancer Genome Atlas (TGCA)	NA	464	NA	NA	European	NA	NA	NA	https://www.cancer.gov/about-nci/organization/ccg/research/structural-genomics/tcga	Lung squamous cell carcinoma tissue expression panel constructed from tumor RNA-seq	NA	The Cancer Genome Atlas (TGCA)
Lung	GTEx V8	NA	436	NA	NA	European	NA	NA	NA	https://www.mancusolab.com/	Lung tissue gene expression panel	NA	GTEx V8
Whole Blood	GTEx V8	NA	558	NA	NA	European	NA	NA	NA	https://www.mancusolab.com/	Whole blood gene expression panel	NA	GTEx V8
PROTEIN LEVEL & WHOLE BLOOD EXPRESSION PANELS
Cortical regions	ROS/MAP	Wingo (2022)	722	NA	NA	European	NA	NA	NA	https://www.synapse.org/#!Synapse:syn24872746	Levels of 3,376 proteins in the three cortical brain regions (dorsolateral prefrontal cortex, occipital cortex and parahippocampal region).	NA	Wingo TS, Liu Y, Gerasimov ES, et al. Shared mechanisms across the major psychiatric and neurodegenerative diseases. Nat Commun. Jul 26 2022;13(1):4314. doi:10.1038/s41467-022-31873-5
Whole blood gene expression	eQTLGen	Vosa (2021)	31684	NA	NA	European	NA	NA	NA	https://www.eqtlgen.org/			Võsa & Claringbould et. al. (2021). Large-scale cis- and trans-eQTL analyses identify thousands of genetic loci and polygenic scores that regulate blood gene expression. Nature Genetics, 53(9), 1300–1310. https://doi.org/10.1038/s41588-021-00913-z
DRUGGABLE GENOME PANEL
Actionable Druggable Genome	NA	Finan (2017)	NA	NA	NA	European	NA	NA	NA	https://www.science.org/doi/10.1126/scitranslmed.aag1166?url_ver=Z39.88-2003&rfr_id=ori:rid:crossref.org&rfr_dat=cr_pub%20%200pubmed		NA	Finan C, Gaulton A, Kruger FA, et al. The druggable genome and support for target identification and validation in drug development. Sci. Transl. Med. 2017;9,eaag1166.
! "“We want to acknowledge the participants and investigators of the FinnGen study... The FinnGen study is a large-scale genomics initiative that has analyzed over 500,000 Finnish biobank samples and correlated genetic variation with health data to understand disease mechanisms and predispositions. The project is a collaboration between research organisations and biobanks within Finland and inter…
GSCAN - GWAS & Sequencing Consortium of Alcohol and Nicotine Use; MRC IEU - Medical Research Center-Integrative Epidemiology Center (UK Bristol); UKB - UK Biobank; GSCAN - GWAS & Sequencing Consortium of Alcohol and Nicotine Use; GIANT - Genetic Investigation of ANthropometric Traits; CARDIoGRAMplusC4D - CARDIoGRAMplusC4D (Coronary ARtery DIsease Genome wide Replication and Meta-analysis (CARDIoG…
*Elsworth B, Lyon M, Alexander T et al. The MRC IEU OpenGWAS data infrastructure. bioRxiv 2020.08.10.244293v1. doi: 10.1101/2020.08.10.244293
References:
1. Lu AT, Quach A, Wilson JG, et al. DNA methylation GrimAge strongly predicts lifespan and healthspan. Aging (Albany NY). 2019;11(2):303-327.
2. Hannum G, Guinney J, Zhao L, et al. Genome-wide methylation profiles reveal quantitative views of human aging rates. Mol Cell. 2013;49(2):359-367.
3. Horvath S. DNA methylation age of human tissues and cell types. Genome Biol. 2013;14(10).
4. Levine ME, Lu AT, Quach A, et al. An epigenetic biomarker of aging for lifespan and healthspan. Aging (Albany NY). 2018;10(4):573-591.
5. Zenin A, Tsepilov Y, Sharapov S, et al. Identification of 12 genetic loci associated with human healthspan. Commun Biol. 2019;2:41.
6. Timmers PRHJ, Mounier N, Lall K, et al. Genomics of 1 million parent lifespans implicates novel pathways and common diseases and distinguishes survival chances. eLife. 2019:8(39856).
7. Deelen J, Evans DS, Arking DE, et al. A meta-analysis of genome-wide association studies identifies multiple longevity genes. Nat Commun. 2019;10:3669.
8. Kurki, M.I., Karjalainen, J., Palta, P. et al. FinnGen provides genetic insights from a well-phenotyped isolated population. Nature 613, 508–518 (2023). https://doi.org/10.1038/s41586-022-05473-8
eTable 1b. PHEWAS outcomes (MRC IEU Library)
																																						963
Category	MRC-IEU ID*	Trait	N cases	N controls	Sample size	Year published		Author	Consortium	PMID	Unit	category	Notes
Psychiatric/Neurological	ebi-a-GCST90027158	Alzheimer's disease	39106	46828	487511	2022		Bellenguez C	NA	35379992	NA	NA
Behavioral	ukb-b-6392	Longest period of unenthusiasm / disinterest	NA	NA	41182	2018		Elsworth	MRC-IEU	NA	SD	Continuous
Behavioral	ukb-b-8476	Loneliness, isolation	82436	372928	455364	2018		Elsworth	MRC-IEU	NA	SD	Binary
Behavioral	ukb-b-929	Frequency of tiredness / lethargy in last 2 weeks	NA	NA	449019	2018		Elsworth	MRC-IEU	NA	SD	Categorical Ordered
Biomarker	ukb-b-15892	Pulse rate	NA	NA	151546	2018		Elsworth	MRC-IEU	NA	SD	Continuous
Biomarker	ukb-b-2053	Health satisfaction	NA	NA	152420	2018		Elsworth	MRC-IEU	NA	SD	Categorical Ordered
Cardiovascular	ukb-b-11361	ECG, heart rate	NA	NA	68160	2018		Elsworth	MRC-IEU	NA	SD	Continuous
Cardiovascular	ukb-b-14461	Maximum heart rate during fitness test	NA	NA	68409	2018		Elsworth	MRC-IEU	NA	SD	Continuous
Cardiovascular	ukb-b-7551	Maximum workload during fitness test	NA	NA	68425	2018		Elsworth	MRC-IEU	NA	SD	Continuous
Miscellaneous	ukb-b-11971	Pulse wave Arterial Stiffness index	NA	NA	151053	2018		Elsworth	MRC-IEU	NA	SD	Continuous
Miscellaneous	ukb-b-12019	Peak expiratory flow (PEF)	NA	NA	421986	2018		Elsworth	MRC-IEU	NA	SD	Continuous
Miscellaneous	ukb-b-13378	Birth weight	NA	NA	261932	2018		Elsworth	MRC-IEU	NA	SD	Continuous
Miscellaneous	ukb-b-3357	Birth weight of first child	NA	NA	200272	2018		Elsworth	MRC-IEU	NA	SD	Categorical Ordered
Miscellaneous	ukb-b-7953	Forced vital capacity (FVC)	NA	NA	421986	2018		Elsworth	MRC-IEU	NA	SD	Continuous
Miscellaneous	ukb-b-8778	Pulse wave peak to peak time	NA	NA	151466	2018		Elsworth	MRC-IEU	NA	SD	Continuous
Miscellaneous	ukb-b-8875	Heel bone mineral density (BMD)	NA	NA	265627	2018		Elsworth	MRC-IEU	NA	SD	Continuous
Miscellaneous	ukb-b-9543	Shortness of breath walking on level ground	16083	134225	150308	2018		Elsworth	MRC-IEU	NA	SD	Binary
Non-cancer illness	ukb-b-16313	Diagnoses - main ICD10: N23 Unspecified renal colic	1675	461335	463010	2018		Elsworth	MRC-IEU	NA	SD	Binary
Non-cancer illness	ukb-b-18372	Diagnoses - main ICD10: N20.0 Calculus of kidney	2186	460824	463010	2018		Elsworth	MRC-IEU	NA	SD	Binary
Non-cancer illness	ukb-b-18629	Diagnoses - main ICD10: N20.1 Calculus of ureter	1979	461031	463010	2018		Elsworth	MRC-IEU	NA	SD	Binary
Psychiatric/Neurological	ukb-b-14180	Mood swings	204412	247207	451619	2018		Elsworth	MRC-IEU	NA	SD	Binary
Psychiatric/Neurological	ukb-b-16287	Mean time to correctly identify matches	NA	NA	459523	2018		Elsworth	MRC-IEU	NA	SD	Continuous
Psychiatric/Neurological	ukb-b-18683	Maximum digits remembered correctly	NA	NA	106162	2018		Elsworth	MRC-IEU	NA	SD	Categorical Ordered
Biomarker	ieu-a-1049	Iron	NA	NA	23986	2014		Benyamin	GIS	25352340	SD	Risk factor
Biomarker	ieu-a-1050	Ferritin	NA	NA	23986	2014		Benyamin	GIS	25352340	SD	Risk factor
Biomarker	ieu-a-1051	Transferrin Saturation	NA	NA	23986	2014		Benyamin	GIS	25352340	SD	Risk factor
Biomarker	ieu-a-1052	Transferrin	NA	NA	23986	2014		Benyamin	GIS	25352340	SD	Risk factor
Cardiovascular	ieu-a-90	Obesity class 1	32858	65839	98697	2013		Berndt SI	GIANT	23563607	log odds	Risk factor
Cardiovascular	ieu-a-91	Obesity class 2	9889	62657	72546	2013		Berndt SI	GIANT	23563607	log odds	Risk factor
Cardiovascular	ieu-a-92	Obesity class 3	2896	47468	50364	2013		Berndt SI	GIANT	23563607	log odds	Risk factor
Cancer	ieu-b-4874	Bladder cancer	1279	372016	373295	2021		Burrows	NA	NA	NA	Disease
Cancer	ieu-b-4875	brain cancer	606	372016	372622	2021		Burrows	NA	NA	NA	Disease
Cancer	ieu-b-4878	haemotological cancer	4552	372016	376568	2021		Burrows	NA	NA	NA	Disease
Cancer	ieu-b-4912	Head and neck cancer	1106	372016	373122	2021		Burrows	NA	NA	NA	Disease
Cancer	ieu-b-4913	Laryngeal cancer	273	372016	372289	2021		Burrows	NA	NA	NA	Disease
Cancer	ieu-b-4914	Leukaemia	1260	372016	373276	2021		Burrows	NA	NA	NA	Disease
Cancer	ieu-b-4915	Liver & bile duct cancer	350	372016	372366	2021		Burrows	NA	NA	NA	Disease
Cancer	ieu-b-4953	Liver cell carcinoma	168	372016	372184	2021		Burrows	NA	NA	NA	Disease
Cancer	ieu-b-4956	Lymphoid leukaemia	760	372016	372776	2021		Burrows	NA	NA	NA	Disease
Cancer	ieu-b-4957	Multiple myeloma	601	372016	372617	2021		Burrows	NA	NA	NA	Disease
Cancer	ieu-b-4958	Myeloid leukaemia	462	372016	372478	2021		Burrows	NA	NA	NA	Disease
Cancer	ieu-b-4959	Malignant non-melanoma skin cancer	23694	372016	395710	2021		Burrows	NA	NA	NA	Disease
Cancer	ieu-b-4960	Oesophageal cancer	740	372016	372756	2021		Burrows	NA	NA	NA	Disease
Cancer	ieu-b-4961	Oral cavity cancer	357	372016	372373	2021		Burrows	NA	NA	NA	Disease
Cancer	ieu-b-4962	Oral and oropharyngeal cancer	839	372016	372855	2021		Burrows	NA	NA	NA	Disease
Cancer	ieu-b-4966	Pan cancer	70223	372016	442239	2021		Burrows	NA	NA	NA	Disease
Cancer	ieu-b-4968	Oropharyngeal cancer	494	372016	372510	2021		Burrows	NA	NA	NA	Disease
Cancer	ieu-b-4969	Melanoma skin cancer	3751	372016	375767	2021		Burrows	NA	NA	NA	Disease
Autoimmune	ebi-a-GCST90093061	Myasthenia gravis	1873	36370	38243	2022		Chia R	NA	35074870	NA	NA
Biomarker	ieu-b-4879	telomere length	NA	472174	472174	2021		Codd	NA	NA	NA	Risk factor
Autoimmune	ebi-a-GCST004132	Crohn's disease	12194	28072	40266	2017		de Lange KM	NA	28067908	logOR	NA
Autoimmune	ebi-a-GCST004133	Ulcerative colitis	12366	33609	45975	2017		de Lange KM	NA	28067908	logOR	NA
Autoimmune	ebi-a-GCST90038626	Irritable bowel syndrome	11168	473430	484598	2021		Donertas HM	NA	33959723	NA	NA
Autoimmune	ebi-a-GCST90038657	Spine arthritis or spondylitis	4113	480485	484598	2021		Donertas HM	NA	33959723	NA	NA
Autoimmune	ebi-a-GCST90038661	Allergy, hypersensitivity or anaphylaxis	35890	448708	484598	2021		Donertas HM	NA	33959723	NA	NA
Autoimmune	ebi-a-GCST90038662	Food allergy or anaphylactic reaction	2185	482413	484598	2021		Donertas HM	NA	33959723	NA	NA
Autoimmune	ebi-a-GCST90038663	Drug allergy or anaphylactic reaction	4133	480465	484598	2021		Donertas HM	NA	33959723	NA	NA
Autoimmune	ebi-a-GCST90038664	Allergic rhinitis	27415	457183	484598	2021		Donertas HM	NA	33959723	NA	NA
Autoimmune	ebi-a-GCST90038687	Gout	6810	477788	484598	2021		Donertas HM	NA	33959723	NA	NA
Autoimmune	ebi-a-GCST90038699	Arthritis (not osteoarthritis)	3777	480821	484598	2021		Donertas HM	NA	33959723	NA	NA
Cardiovascular	ebi-a-GCST90038607	Venous thromboembolism	12240	472358	484598	2021		Donertas HM	NA	33959723	NA	NA
Cardiovascular	ebi-a-GCST90038608	Essential hypertension	2287	482311	484598	2021		Donertas HM	NA	33959723	NA	NA
Cardiovascular	ebi-a-GCST90038609	Angina	15527	469071	484598	2021		Donertas HM	NA	33959723	NA	NA
Cardiovascular	ebi-a-GCST90038610	Myocardial infarction	11081	473517	484598	2021		Donertas HM	NA	33959723	NA	NA
Cardiovascular	ebi-a-GCST90038611	Arrhythmia	7207	477391	484598	2021		Donertas HM	NA	33959723	NA	NA
Cardiovascular	ebi-a-GCST90038612	Heart valve problem or heart murmur	3742	480856	484598	2021		Donertas HM	NA	33959723	NA	NA
Cardiovascular	ebi-a-GCST90038614	Pulmonary embolism with or without deep venous thrombosis	3940	480658	484598	2021		Donertas HM	NA	33959723	NA	NA
Cardiovascular	ebi-a-GCST90038615	Deep venous thrombosis	9529	475069	484598	2021		Donertas HM	NA	33959723	NA	NA
Cardiovascular	ebi-a-GCST90038690	High cholesterol	59853	424745	484598	2021		Donertas HM	NA	33959723	NA	NA
Infectious disease	ebi-a-GCST90038642	Nervous system infection	2361	482237	484598	2021		Donertas HM	NA	33959723	NA	NA
Infectious disease	ebi-a-GCST90038676	Infection	9190	475408	484598	2021		Donertas HM	NA	33959723	NA	NA
Infectious disease	ebi-a-GCST90038708	Viral infection	3839	480759	484598	2021		Donertas HM	NA	33959723	NA	NA
Infectious disease	ebi-a-GCST90038709	Bacterial infection	4920	479678	484598	2021		Donertas HM	NA	33959723	NA	NA
Infectious disease	ebi-a-GCST90038710	Tuberculosis	2473	482125	484598	2021		Donertas HM	NA	33959723	NA	NA
Miscellaneous	ebi-a-GCST90038621	Bowel problem	31766	452832	484598	2021		Donertas HM	NA	33959723	NA	NA
Miscellaneous	ebi-a-GCST90038622	Liver, biliary or pancreas problem	13495	471103	484598	2021		Donertas HM	NA	33959723	NA	NA
Miscellaneous	ebi-a-GCST90038640	Eye or eyelid problem	19915	464683	484598	2021		Donertas HM	NA	33959723	NA	NA
Miscellaneous	ebi-a-GCST90038653	Back problem	28856	455742	484598	2021		Donertas HM	NA	33959723	NA	NA
Miscellaneous	ebi-a-GCST90038655	Muscle or soft tissue problem	10007	474591	484598	2021		Donertas HM	NA	33959723	NA	NA
Miscellaneous	ebi-a-GCST90038658	Prolapsed or slipped disc	7987	476611	484598	2021		Donertas HM	NA	33959723	NA	NA
Miscellaneous	ebi-a-GCST90038667	Muscle or soft tissue injuries	3470	481128	484598	2021		Donertas HM	NA	33959723	NA	NA
Miscellaneous	ebi-a-GCST90038691	Hiatus hernia	10810	473788	484598	2021		Donertas HM	NA	33959723	NA	NA
Miscellaneous	ebi-a-GCST90038695	Appendicitis	4089	480509	484598	2021		Donertas HM	NA	33959723	NA	NA
Miscellaneous	ebi-a-GCST90038696	Abdominal hernia	2800	481798	484598	2021		Donertas HM	NA	33959723	NA	NA
Miscellaneous	ebi-a-GCST90038697	Disc problem	9190	475408	484598	2021		Donertas HM	NA	33959723	NA	NA
Non-cancer illness	ebi-a-GCST90038596	Respiratory or ear-nose-throat disease	86427	398171	484598	2021		Donertas HM	NA	33959723	NA	NA
Non-cancer illness	ebi-a-GCST90038597	Gastrointestinal or abdominal disease	77978	406620	484598	2021		Donertas HM	NA	33959723	NA	NA
Non-cancer illness	ebi-a-GCST90038598	Renal or urological disease	22855	461743	484598	2021		Donertas HM	NA	33959723	NA	NA
Non-cancer illness	ebi-a-GCST90038601	Musculoskeletal disorder or trauma	106605	377993	484598	2021		Donertas HM	NA	33959723	NA	NA
non-cancer illness	ebi-a-GCST90038602	Hematological or dermatological disease	26874	457724	484598	2021		Donertas HM	NA	33959723	NA	NA
Non-cancer illness	ebi-a-GCST90038603	Immunological or systemic disorder	41530	443068	484598	2021		Donertas HM	NA	33959723	NA	NA
Non-cancer illness	ebi-a-GCST90038616	Asthma	56087	428511	484598	2021		Donertas HM	NA	33959723	NA	NA
Non-cancer illness	ebi-a-GCST90038617	Emphysema or chronic bronchitis	10174	474424	484598	2021		Donertas HM	NA	33959723	NA	NA
Non-cancer illness	ebi-a-GCST90038619	Esophageal disorder	31526	453072	484598	2021		Donertas HM	NA	33959723	NA	NA
Non-cancer illness	ebi-a-GCST90038620	Stomach disorder	5454	479144	484598	2021		Donertas HM	NA	33959723	NA	NA
non-cancer illness	ebi-a-GCST90038624	Gastroesophageal reflux disease or gastric reflux	20381	464217	484598	2021		Donertas HM	NA	33959723	NA	NA
non-cancer illness	ebi-a-GCST90038625	Gastric or stomach ulcers	3531	481067	484598	2021		Donertas HM	NA	33959723	NA	NA
Non-cancer illness	ebi-a-GCST90038627	Hepatitis	2450	482148	484598	2021		Donertas HM	NA	33959723	NA	NA
Non-cancer illness	ebi-a-GCST90038628	Gallbladder disease	8587	476011	484598	2021		Donertas HM	NA	33959723	NA	NA
Non-cancer illness	ebi-a-GCST90038629	Cholelithiasis or gall stones	7895	476703	484598	2021		Donertas HM	NA	33959723	NA	NA
Non-cancer illness	ebi-a-GCST90038630	Urinary tract or kidney infection	2691	481907	484598	2021		Donertas HM	NA	33959723	NA	NA
Non-cancer illness	ebi-a-GCST90038631	Kidney stone, ureter stone or bladder stone	3725	480873	484598	2021		Donertas HM	NA	33959723	NA	NA
Non-cancer illness	ebi-a-GCST90038632	Bladder problem (not cancer)	4549	480049	484598	2021		Donertas HM	NA	33959723	NA	NA
Non-cancer illness	ebi-a-GCST90038635	Thyroid problem (not cancer)	28254	456344	484598	2021		Donertas HM	NA	33959723	NA	NA
Non-cancer illness	ebi-a-GCST90038636	Hyperthyroidism or thyrotoxicosis	3731	480867	484598	2021		Donertas HM	NA	33959723	NA	NA
Non-cancer illness	ebi-a-GCST90038637	Hypothyroidism or myxedema	23497	461101	484598	2021		Donertas HM	NA	33959723	NA	NA
Non-cancer illness	ebi-a-GCST90038647	Retinal problem	2902	481696	484598	2021		Donertas HM	NA	33959723	NA	NA
Non-cancer illness	ebi-a-GCST90038652	Bone disorder	10730	473868	484598	2021		Donertas HM	NA	33959723	NA	NA
Non-cancer illness	ebi-a-GCST90038654	Joint disorder	60819	423779	484598	2021		Donertas HM	NA	33959723	NA	NA
Non-cancer illness	ebi-a-GCST90038656	Osteoporosis	7751	476847	484598	2021		Donertas HM	NA	33959723	NA	NA
Non-cancer illness	ebi-a-GCST90038660	Connective tissue disorder	3206	481392	484598	2021		Donertas HM	NA	33959723	NA	NA
Non-cancer illness	ebi-a-GCST90038668	Bronchitis	3510	481088	484598	2021		Donertas HM	NA	33959723	NA	NA
Non-cancer illness	ebi-a-GCST90038669	Ear-nose-throat disorder	17317	467281	484598	2021		Donertas HM	NA	33959723	NA	NA
Non-cancer illness	ebi-a-GCST90038670	Nasal or sinus disorder	6734	477864	484598	2021		Donertas HM	NA	33959723	NA	NA
Non-cancer illness	ebi-a-GCST90038671	Throat or larynx disorder	3945	480653	484598	2021		Donertas HM	NA	33959723	NA	NA
Non-cancer illness	ebi-a-GCST90038672	Ear disorder	7134	477464	484598	2021		Donertas HM	NA	33959723	NA	NA
Non-cancer illness	ebi-a-GCST90038675	Headaches (not migraine)	4122	480476	484598	2021		Donertas HM	NA	33959723	NA	NA
Non-cancer illness	ebi-a-GCST90038677	Hematological disease	7202	477396	484598	2021		Donertas HM	NA	33959723	NA	NA
Non-cancer illness	ebi-a-GCST90038678	Anemia	5259	479339	484598	2021		Donertas HM	NA	33959723	NA	NA
Non-cancer illness	ebi-a-GCST90038679	Dermatologic disease	20101	464497	484598	2021		Donertas HM	NA	33959723	NA	NA
Non-cancer illness	ebi-a-GCST90038680	Eczema or dermatitis	12176	472422	484598	2021		Donertas HM	NA	33959723	NA	NA
Non-cancer illness	ebi-a-GCST90038681	Psoriasis	5427	479171	484598	2021		Donertas HM	NA	33959723	NA	NA
Non-cancer illness	ebi-a-GCST90038682	Diverticular disease	5218	479380	484598	2021		Donertas HM	NA	33959723	NA	NA
Non-cancer illness	ebi-a-GCST90038686	Osteoarthritis	39515	445083	484598	2021		Donertas HM	NA	33959723	NA	NA
Non-cancer illness	ebi-a-GCST90038688	Other joint disorder	4698	479900	484598	2021		Donertas HM	NA	33959723	NA	NA
Non-cancer illness	ebi-a-GCST90038692	Sciatica	4549	480049	484598	2021		Donertas HM	NA	33959723	NA	NA
Non-cancer illness	ebi-a-GCST90038693	Cervical spondylosis	3352	481246	484598	2021		Donertas HM	NA	33959723	NA	NA
Non-cancer illness	ebi-a-GCST90038694	Chronic fatigue syndrome	2092	482506	484598	2021		Donertas HM	NA	33959723	NA	NA
Non-cancer illness	ebi-a-GCST90038703	Fractures	8844	475754	484598	2021		Donertas HM	NA	33959723	NA	NA
Non-cancer illness	ebi-a-GCST90038704	Fracture of upper limb or shoulder	4335	480263	484598	2021		Donertas HM	NA	33959723	NA	NA
Non-cancer illness	ebi-a-GCST90038705	Fracture of forearm or wrist	2291	482307	484598	2021		Donertas HM	NA	33959723	NA	NA
Non-cancer illness	ebi-a-GCST90038706	Fracture of pelvis or lower limb	4080	480518	484598	2021		Donertas HM	NA	33959723	NA	NA
Non-cancer illness	ebi-a-GCST90038707	Fracture of lower leg or ankle	2594	482004	484598	2021		Donertas HM	NA	33959723	NA	NA
Psychiatric/Neurological	ebi-a-GCST90038600	Neurological, eye or psychiatric disease	83484	401114	484598	2021		Donertas HM	NA	33959723	NA	NA
Psychiatric/Neurological	ebi-a-GCST90038638	Neurological disease	32651	451947	484598	2021		Donertas HM	NA	33959723	NA	NA
Psychiatric/Neurological	ebi-a-GCST90038639	Neurological injury	2646	481952	484598	2021		Donertas HM	NA	33959723	NA	NA
Psychiatric/Neurological	ebi-a-GCST90038641	Psychological or psychiatric problem	36199	448399	484598	2021		Donertas HM	NA	33959723	NA	NA
Psychiatric/Neurological	ebi-a-GCST90038643	Peripheral nerve disorder	2595	482003	484598	2021		Donertas HM	NA	33959723	NA	NA
Psychiatric/Neurological	ebi-a-GCST90038644	Chronic or degenerative neurological problem	2960	481638	484598	2021		Donertas HM	NA	33959723	NA	NA
Psychiatric/Neurological	ebi-a-GCST90038645	Epilepsy	3900	480698	484598	2021		Donertas HM	NA	33959723	NA	NA
Psychiatric/Neurological	ebi-a-GCST90038646	Migraine	13971	470627	484598	2021		Donertas HM	NA	33959723	NA	NA
Psychiatric/Neurological	ebi-a-GCST90038651	Anxiety or panic attacks	6514	478084	484598	2021		Donertas HM	NA	33959723	NA	NA
Infectious disease	ieu-b-5086	Sepsis (28 day death)	1896	484588	486484	2021		Hamilton F	UK Biobank	NA	logOR	Disease
Infectious disease	ieu-b-5088	Sepsis (under 75)	11568	451301	462869	2021		Hamilton F	UK Biobank	NA	logOR	Disease
Cardiovascular	ebi-a-GCST90093316	Cardiorespiratory fitness (vo2 max)	NA	NA	70783	2021		Hanscombe KB	NA	34753499	NA	NA
Cardiovascular	ebi-a-GCST90093317	Cardiorespiratory fitness (vo2 max)	NA	NA	34419	2021		Hanscombe KB	NA	34753499	NA	NA
Cardiovascular	ebi-a-GCST90093318	Cardiorespiratory fitness (vo2 max)	NA	NA	36364	2021		Hanscombe KB	NA	34753499	NA	NA
Cardiovascular	ebi-a-GCST90093319	Cardiorespiratory fitness slope	NA	NA	70783	2021		Hanscombe KB	NA	34753499	NA	NA
Cardiovascular	ebi-a-GCST90093320	Cardiorespiratory fitness slope	NA	NA	34419	2021		Hanscombe KB	NA	34753499	NA	NA
Cardiovascular	ebi-a-GCST90093321	Cardiorespiratory fitness slope	NA	NA	36364	2021		Hanscombe KB	NA	34753499	NA	NA
Psychiatric/Neurological	ebi-a-GCST005902	Depression (broad)	113769	208811	322580	2018		Howard DM	NA	29662059	logOR	NA
Psychiatric/Neurological	ebi-a-GCST006572	Cognitive performance	NA	NA	257841	2018		Lee JJ	NA	30038396	NA	NA
Miscellaneous	ebi-a-GCST90016666	Liver volume	NA	NA	32860	2021		Liu Y	NA	34128465	NA	NA
Miscellaneous	ebi-a-GCST90016669	Pancreas volume	NA	NA	31758	2021		Liu Y	NA	34128465	NA	NA
Miscellaneous	ebi-a-GCST90016670	Kidney volume	NA	NA	32860	2021		Liu Y	NA	34128465	NA	NA
Miscellaneous	ebi-a-GCST90016674	Liver iron content	NA	NA	32858	2021		Liu Y	NA	34128465	NA	NA
Miscellaneous	ebi-a-GCST90016675	Pancreas fat	NA	NA	25617	2021		Liu Y	NA	34128465	NA	NA
Miscellaneous	ebi-a-GCST90016676	Pancreas iron content	NA	NA	25617	2021		Liu Y	NA	34128465	NA	NA
Cardiovascular	ebi-a-GCST005838	Stroke	40585	406111	446696	2018		Malik R	NA	29531354	logOR	NA
Cardiovascular	ebi-a-GCST005840	Ischemic stroke (large artery atherosclerosis)	4373	406111	150765	2018		Malik R	NA	29531354	logOR	NA
Cardiovascular	ebi-a-GCST005841	Ischemic stroke (small-vessel)	5386	192662	198048	2018		Malik R	NA	29531354	logOR	NA
Cardiovascular	ebi-a-GCST005842	Ischemic stroke (cardioembolic)	7193	406111	211763	2018		Malik R	NA	29531354	logOR	NA
Cardiovascular	ebi-a-GCST005843	Ischemic stroke	34217	406111	440328	2018		Malik R	NA	29531354	logOR	NA
Biomarker	ebi-a-GCST90013989	Sodium in urine (UKB data field 30530)	NA	NA	396020	2021		Mbatchou J	NA	34017140	NA	NA
Non-cancer illness	ebi-a-GCST90013880	Clotting disorder excessive bleeding (Firth correction)	NA	NA	407746	2021		Mbatchou J	NA	34017140
Biomarker	ebi-a-GCST90014287	DNA methylation-estimated granulocyte proportions	NA	NA	34470	2021		McCartney DL	NA	34187551	NA	NA
Biomarker	ebi-a-GCST90014288	DNA methylation GrimAge acceleration	NA	NA	34467	2021		McCartney DL	NA	34187551	NA	NA
Biomarker	ebi-a-GCST90014289	DNA methylation Hannum age acceleration	NA	NA	34449	2021		McCartney DL	NA	34187551	NA	NA
Biomarker	ebi-a-GCST90014291	DNA methylation-estimated plasminogen activator inhibitor-1 levels	NA	NA	34448	2021		McCartney DL	NA	34187551	NA	NA
Biomarker	ebi-a-GCST90014292	DNA methylation PhenoAge acceleration	NA	NA	34463	2021		McCartney DL	NA	34187551	NA	NA
Cancer	ieu-a-984	Lung adenocarcinoma	11245	54619	65864	NA		NA	TRICL	NA	NA	Disease
Cancer	ieu-a-987	Lung cancer	29863	55586	85449	NA		NA	TRICL	NA	NA	Disease
Cancer	ieu-a-989	Squamous cell lung cancer	7704	54763	62467	NA		NA	TRICL	NA	NA	Disease
Behavioral	ebi-a-GCST006940	Neurociticism	NA	NA	380506	2018		Nagel M	NA	29500382	NA	NA
Behavioral	ebi-a-GCST006941	Irritable mood	NA	NA	366726	2018		Nagel M	NA	29500382	NA	NA
Behavioral	ebi-a-GCST006942	Feeling lonely	NA	NA	376352	2018		Nagel M	NA	29500382	NA	NA
Behavioral	ebi-a-GCST006943	Feeling miserable	NA	NA	376097	2018		Nagel M	NA	29500382	NA	NA
Behavioral	ebi-a-GCST006944	Experiencing mood swings	NA	NA	373733	2018		Nagel M	NA	29500382	NA	NA
Behavioral	ebi-a-GCST006945	Feeling guilty	NA	NA	373380	2018		Nagel M	NA	29500382	NA	NA
Behavioral	ebi-a-GCST006947	Feeling fed-up	NA	NA	374971	2018		Nagel M	NA	29500382	NA	NA
Behavioral	ebi-a-GCST006948	Feeling nervous	NA	NA	373121	2018		Nagel M	NA	29500382	NA	NA
Behavioral	ebi-a-GCST006950	Feeling worry	NA	NA	372869	2018		Nagel M	NA	29500382	NA	NA
Behavioral	ebi-a-GCST006951	Feeling hurt	NA	NA	372047	2018		Nagel M	NA	29500382	NA	NA
Behavioral	ebi-a-GCST006952	Feeling tense	NA	NA	371318	2018		Nagel M	NA	29500382	NA	NA
Non-cancer illness	ukb-a-574	Diagnoses - main ICD10: N20 Calculus of kidney and ureter	2427	334772	337199	2017		Neale	Neale Lab	NA	SD	NA
Behavioral	ukb-d-20421	Ever felt worried, tense, or anxious for most of a month or longer	29351	80964	110315	2018		Neale lab	NA	NA	NA	Binary
Behavioral	ukb-d-20483	Ever attempted suicide	2658	2275	4933	2018		Neale lab	NA	NA	NA	Binary
Biomarker	ukb-d-30090_irnt	Plateletcrit	NA	NA	350471	2018		Neale lab	NA	NA	NA	NA
Biomarker	ukb-d-30850_irnt	Testosterone	NA	NA	361194	2018		Neale lab	NA	NA	NA	Metabolites
Non-cancer illness	ukb-d-K11_GIBLEEDING	GI-bleeding	5235	366959	361194	2018		Neale lab	NA	NA	NA	Binary
Psychiatric/Neurological	ieu-b-5110	Bipolar disorder bip2021	41917	371549	413466	2021		Niamh Mullins	PGC Bipolar Disorder Working Group of the Psychiatric Genomics Consortium	34002096	NA	Disease
Cardiovascular	ebi-a-GCST006414	Atrial fibrillation	60620	970216	1030836	2018		Nielsen JB	NA	30061737	logOR	NA
Biomarker	ebi-a-GCST90001651	Granulocyte Absolute Count	NA	NA	3653	2020		Orru	NA	32929287	NA	NA
Autoimmune	ieu-b-18	Multiple sclerosis	47429	68374	115803	2019		Patsopoulos NA	International Multiple Sclerosis Genetics Consortium	31604244	NA	Binary
Cardiovascular	ebi-a-GCST90027266	Thoracic aortic aneurysms	1351	18295	19646	2021		Roychowdhury T	NA	34265237	NA	NA
Autoimmune	ebi-a-GCST90018785	Autoimmune hepatitis	821	484413	485234	2021		Sakaue S	NA	34594039	NA	NA
Autoimmune	ebi-a-GCST90018804	Chronic hepatitis B infection	145	351740	351885	2021		Sakaue S	NA	34594039	NA	NA
Autoimmune	ebi-a-GCST90018805	Chronic hepatitis C infection	273	351740	352013	2021		Sakaue S	NA	34594039	NA	NA
Autoimmune	ebi-a-GCST90018830	Contact dermatitis	3691	475075	478766	2021		Sakaue S	NA	34594039	NA	NA
Autoimmune	ebi-a-GCST90018853	Goiter	2711	456942	459653	2021		Sakaue S	NA	34594039	NA	NA
Autoimmune	ebi-a-GCST90018907	Psoriasis vulgaris	5072	478102	483174	2021		Sakaue S	NA	34594039	NA	NA
Autoimmune	ebi-a-GCST90018910	Rheumatoid arthritis	8255	409001	417256	2021		Sakaue S	NA	34594039	NA	NA
Autoimmune	ebi-a-GCST90018913	Rheumatic fever	390	476850	477240	2021		Sakaue S	NA	34594039	NA	NA
Autoimmune	ebi-a-GCST90018917	Systemic lupus erythematosus	647	482264	482911	2021		Sakaue S	NA	34594039	NA	NA
Autoimmune	ebi-a-GCST90018918	Sarcoidosis	1718	484955	486673	2021		Sakaue S	NA	34594039	NA	NA
Biomarker	ebi-a-GCST90018942	Serum alkaline phosphatase levels	NA	NA	344292	2021		Sakaue S	NA	34594039	NA	NA
Biomarker	ebi-a-GCST90018943	Alanine aminotransferase levels	NA	NA	344136	2021		Sakaue S	NA	34594039	NA	NA
Biomarker	ebi-a-GCST90018944	Aspartate aminotransferase levels	NA	NA	342990	2021		Sakaue S	NA	34594039	NA	NA
Biomarker	ebi-a-GCST90018948	Blood urea nitrogen levels	NA	NA	344052	2021		Sakaue S	NA	34594039	NA	NA
Biomarker	ebi-a-GCST90018950	C-reactive protein	NA	NA	353466	2021		Sakaue S	NA	34594039	NA	NA
Biomarker	ebi-a-GCST90018951	Calcium levels	NA	NA	315153	2021		Sakaue S	NA	34594039	NA	NA
Biomarker	ebi-a-GCST90018952	Diastolic blood pressure	NA	NA	340162	2021		Sakaue S	NA	34594039	NA	NA
Biomarker	ebi-a-GCST90018953	Eosinophil counts	NA	NA	349856	2021		Sakaue S	NA	34594039	NA	NA
Biomarker	ebi-a-GCST90018954	Gamma glutamyl transpeptidase	NA	NA	344104	2021		Sakaue S	NA	34594039	NA	NA
Biomarker	ebi-a-GCST90018960	Hematocrit	NA	NA	350475	2021		Sakaue S	NA	34594039	NA	NA
Biomarker	ebi-a-GCST90018963	Mean arterial pressure	NA	NA	360863	2021		Sakaue S	NA	34594039	NA	NA
Biomarker	ebi-a-GCST90018973	Total bilirubin levels	NA	NA	342829	2021		Sakaue S	NA	34594039	NA	NA
Biomarker	ebi-a-GCST90018976	Serum total protein level	NA	NA	314921	2021		Sakaue S	NA	34594039	NA	NA
Biomarker	ebi-a-GCST90018977	Serum uric acid levels	NA	NA	343836	2021		Sakaue S	NA	34594039	NA	NA
Biomarker	ebi-a-GCST90018978	White blood cell count	NA	NA	350470	2021		Sakaue S	NA	34594039	NA	NA
Biomarker	ebi-a-GCST90018979	Serum creatinine levels	NA	NA	344104	2021		Sakaue S	NA	34594039	NA	NA
Cancer	ebi-a-GCST90018794	Aplastic anemia	4128	469372	473500	2021		Sakaue S	NA	34594039	NA	NA
Cancer	ebi-a-GCST90018800	Brain tumor	833	490709	491542	2021		Sakaue S	NA	34594039	NA	NA
Cancer	ebi-a-GCST90018803	Hepatic bile duct cancer	832	475259	476091	2021		Sakaue S	NA	34594039	NA	NA
Cancer	ebi-a-GCST90018808	Colorectal cancer	6581	463421	470002	2021		Sakaue S	NA	34594039	NA	NA
Cancer	ebi-a-GCST90018817	Cervical cancer	909	238249	239158	2021		Sakaue S	NA	34594039	NA	NA
Cancer	ebi-a-GCST90018838	Endometrial cancer	2188	237839	240027	2021		Sakaue S	NA	34594039	NA	NA
Cancer	ebi-a-GCST90018841	Esophageal cancer	998	475308	476306	2021		Sakaue S	NA	34594039	NA	NA
Cancer	ebi-a-GCST90018849	Gastric cancer	1029	475087	476116	2021		Sakaue S	NA	34594039	NA	NA
Cancer	ebi-a-GCST90018851	Gastric ulcer	6293	467985	474278	2021		Sakaue S	NA	34594039	NA	NA
Cancer	ebi-a-GCST90018858	Hepatic cancer	379	475259	475638	2021		Sakaue S	NA	34594039	NA	NA
Cancer	ebi-a-GCST90018878	Malignant lymphoma	3546	487257	490803	2021		Sakaue S	NA	34594039	NA	NA
Cancer	ebi-a-GCST90018893	Pancreatic cancer	1196	475049	476245	2021		Sakaue S	NA	34594039	NA	NA
Cancer	ebi-a-GCST90018898	Pharyngeal and laryngeal cancer	329	355235	355564	2021		Sakaue S	NA	34594039	NA	NA
Cancer	ebi-a-GCST90018921	Skin cancer	25928	466275	492203	2021		Sakaue S	NA	34594039	NA	NA
Cardiovascular	ebi-a-GCST90018793	Angina pectoris	30025	440906	470931	2021		Sakaue S	NA	34594039	NA	NA
Cardiovascular	ebi-a-GCST90018811	Cardiac valvular disease	25070	440457	465527	2021		Sakaue S	NA	34594039	NA	NA
Cardiovascular	ebi-a-GCST90018812	Cardiomegaly	3233	349893	353126	2021		Sakaue S	NA	34594039	NA	NA
Cardiovascular	ebi-a-GCST90018815	Cerebral aneurysm	945	472738	473683	2021		Sakaue S	NA	34594039	NA	NA
Cardiovascular	ebi-a-GCST90018816	Unruptured cerebral aneurysm	945	472738	473683	2021		Sakaue S	NA	34594039	NA	NA
Cardiovascular	ebi-a-GCST90018832	Diabetic nephropathy	1032	451248	452280	2021		Sakaue S	NA	34594039	NA	NA
Cardiovascular	ebi-a-GCST90018834	Dilated cardiomyopathy	1444	353937	355381	2021		Sakaue S	NA	34594039	NA	NA
Cardiovascular	ebi-a-GCST90018861	Hypertrophic cardiomyopathy	507	489220	489727	2021		Sakaue S	NA	34594039	NA	NA
Cardiovascular	ebi-a-GCST90018870	Intracerebral hemorrhage	1935	471578	473513	2021		Sakaue S	NA	34594039	NA	NA
Cardiovascular	ebi-a-GCST90018882	Myocarditis	633	427278	427911	2021		Sakaue S	NA	34594039	NA	NA
Cardiovascular	ebi-a-GCST90018890	Peripheral artery disease	7114	475964	483078	2021		Sakaue S	NA	34594039	NA	NA
Cardiovascular	ebi-a-GCST90018896	Pericarditis	1795	453370	455165	2021		Sakaue S	NA	34594039	NA	NA
Cardiovascular	ebi-a-GCST90018915	Stable angina pectoris	17894	325132	343026	2021		Sakaue S	NA	34594039	NA	NA
Cardiovascular	ebi-a-GCST90018923	Subarachnoid hemorrhage	1693	471562	473255	2021		Sakaue S	NA	34594039	NA	NA
Cardiovascular	ebi-a-GCST90018929	Thyroid cancer	1054	490920	491974	2021		Sakaue S	NA	34594039	NA	NA
Cardiovascular	ebi-a-GCST90018932	Unstable angina pectoris	9481	446987	456468	2021		Sakaue S	NA	34594039	NA	NA
Cardiovascular	ebi-a-GCST90018940	Ventricular arrhythmia	1018	327198	328216	2021		Sakaue S	NA	34594039	NA	NA
Infectious disease	ebi-a-GCST90018831	Cystitis	4921	450694	455615	2021		Sakaue S	NA	34594039	NA	NA
Infectious disease	ebi-a-GCST90018835	Diphtheria	12431	341584	354015	2021		Sakaue S	NA	34594039	NA	NA
Infectious disease	ebi-a-GCST90018854	Acute hepatitis A infection	69	351740	351809	2021		Sakaue S	NA	34594039	NA	NA
Infectious disease	ebi-a-GCST90018859	Herpes infection	313	351740	352053	2021		Sakaue S	NA	34594039	NA	NA
Infectious disease	ebi-a-GCST90018892	Pulmonary tuberculosis	895	476491	477386	2021		Sakaue S	NA	34594039	NA	NA
Infectious disease	ebi-a-GCST90018900	Pneumoconiosis	433	478607	479040	2021		Sakaue S	NA	34594039	NA	NA
Infectious disease	ebi-a-GCST90018901	Pneumonia	16887	463412	480299	2021		Sakaue S	NA	34594039	NA	NA
Infectious disease	ebi-a-GCST90018909	Pyelonephritis	7992	454495	462487	2021		Sakaue S	NA	34594039	NA	NA
Medication use	ebi-a-GCST90018980	Medication use (drugs for peptic ulcer and gastro-oesophageal reflux disease)	53137	79230	132367	2021		Sakaue S	NA	34594039	NA	NA
Medication use	ebi-a-GCST90018981	Medication use (drugs used in diabetes)	15272	290641	305913	2021		Sakaue S	NA	34594039	NA	NA
Medication use	ebi-a-GCST90018982	Medication use (antithrombotic agents)	67653	85986	153639	2021		Sakaue S	NA	34594039	NA	NA
Medication use	ebi-a-GCST90018983	Medication use (vasodilators used in cardiac diseases)	5546	237113	242659	2021		Sakaue S	NA	34594039	NA	NA
Medication use	ebi-a-GCST90018984	Medication use (antihypertensives)	6431	145949	152380	2021		Sakaue S	NA	34594039	NA	NA
Medication use	ebi-a-GCST90018985	Medication use (diuretics)	34453	194633	229086	2021		Sakaue S	NA	34594039	NA	NA
Medication use	ebi-a-GCST90018986	Medication use (beta blocking agents)	31700	192324	224024	2021		Sakaue S	NA	34594039	NA	NA
Medication use	ebi-a-GCST90018987	Medication use (calcium channel blockers)	31904	172474	204378	2021		Sakaue S	NA	34594039	NA	NA
Medication use	ebi-a-GCST90018988	Medication use (agents acting on the renin-angiotensin system)	62752	174778	237530	2021		Sakaue S	NA	34594039	NA	NA
Medication use	ebi-a-GCST90018989	Medication use (HMG CoA reductase inhibitors)	73475	216910	290385	2021		Sakaue S	NA	34594039	NA	NA
Medication use	ebi-a-GCST90018990	Medication use (thyroid preparations)	24832	280750	305582	2021		Sakaue S	NA	34594039	NA	NA
Medication use	ebi-a-GCST90018991	Medication use (immunosuppressants)	3954	268648	272602	2021		Sakaue S	NA	34594039	NA	NA
Medication use	ebi-a-GCST90018992	Medication use (anti-inflammatory and antirheumatic products, non-steroids)	74150	90370	164520	2021		Sakaue S	NA	34594039	NA	NA
Medication use	ebi-a-GCST90018993	Medication use (drugs affecting bone structure and mineralization)	7870	207798	215668	2021		Sakaue S	NA	34594039	NA	NA
Medication use	ebi-a-GCST90018994	Medication use (opioids)	22982	55826	78808	2021		Sakaue S	NA	34594039	NA	NA
Medication use	ebi-a-GCST90018995	Medication use (salicylic acid and derivatives)	61583	50427	112010	2021		Sakaue S	NA	34594039	NA	NA
Medication use	ebi-a-GCST90018996	Medication use (anilides)	83218	96592	179810	2021		Sakaue S	NA	34594039	NA	NA
Medication use	ebi-a-GCST90018997	Medication use (antimigraine preparations)	5521	114323	119844	2021		Sakaue S	NA	34594039	NA	NA
Medication use	ebi-a-GCST90018998	Medication use (antidepressants)	33757	270405	304162	2021		Sakaue S	NA	34594039	NA	NA
Medication use	ebi-a-GCST90018999	Medication use (adrenergics, inhalants)	28880	147565	176445	2021		Sakaue S	NA	34594039	NA	NA
Medication use	ebi-a-GCST90019000	Medication use (glucocorticoids)	17352	188348	205700	2021		Sakaue S	NA	34594039	NA	NA
Medication use	ebi-a-GCST90019001	Medication use (antihistamines for systemic use)	13984	137652	151636	2021		Sakaue S	NA	34594039	NA	NA
Medication use	ebi-a-GCST90019002	Medication use (antiglaucoma preparations and miotics)	5215	95653	100868	2021		Sakaue S	NA	34594039	NA	NA
Miscellaneous	ebi-a-GCST90018797	Back pain	22413	445856	468269	2021		Sakaue S	NA	34594039	NA	NA
Miscellaneous	ebi-a-GCST90018828	Compression fracture	1796	335983	337779	2021		Sakaue S	NA	34594039	NA	NA
Miscellaneous	ebi-a-GCST90018829	Constipation	15902	395721	411623	2021		Sakaue S	NA	34594039	NA	NA
Miscellaneous	ebi-a-GCST90018857	Hearing loss, difficulty in hearing	14654	474839	489493	2021		Sakaue S	NA	34594039	NA	NA
Miscellaneous	ebi-a-GCST90018879	Mastopathy	2541	257308	259849	2021		Sakaue S	NA	34594039	NA	NA
Miscellaneous	ebi-a-GCST90018902	Pneumothorax	1747	475987	477734	2021		Sakaue S	NA	34594039	NA	NA
Non-cancer illness	ebi-a-GCST90018788	Acute glomerulonephritis	274	475255	475529	2021		Sakaue S	NA	34594039	NA	NA
Non-cancer illness	ebi-a-GCST90018789	Acute pancreatitis	3798	476104	479902	2021		Sakaue S	NA	34594039	NA	NA
Non-cancer illness	ebi-a-GCST90018790	Acute renal failure	7695	474571	482266	2021		Sakaue S	NA	34594039	NA	NA
Non-cancer illness	ebi-a-GCST90018791	Allergic conjunctivitis	613	474657	475270	2021		Sakaue S	NA	34594039	NA	NA
Non-cancer illness	ebi-a-GCST90018795	Asthma	38369	411131	449500	2021		Sakaue S	NA	34594039	NA	NA
Non-cancer illness	ebi-a-GCST90018798	Behcet's disease	27	317225	317252	2021		Sakaue S	NA	34594039	NA	NA
Non-cancer illness	ebi-a-GCST90018801	Bronchiectasis	2888	440263	443151	2021		Sakaue S	NA	34594039	NA	NA
Non-cancer illness	ebi-a-GCST90018807	Chronic obstructive pulmonary disease	13530	454945	468475	2021		Sakaue S	NA	34594039	NA	NA
Non-cancer illness	ebi-a-GCST90018809	Chronic suppurative otitis media	1108	483037	484145	2021		Sakaue S	NA	34594039	NA	NA
Non-cancer illness	ebi-a-GCST90018813	Carpal tunnel syndrome	18855	461346	480201	2021		Sakaue S	NA	34594039	NA	NA
Non-cancer illness	ebi-a-GCST90018814	Cataracts	39519	452358	491877	2021		Sakaue S	NA	34594039	NA	NA
Non-cancer illness	ebi-a-GCST90018818	Cholecystitis	9820	461431	471251	2021		Sakaue S	NA	34594039	NA	NA
Non-cancer illness	ebi-a-GCST90018819	Cholelithiasis	26122	461431	487553	2021		Sakaue S	NA	34594039	NA	NA
Non-cancer illness	ebi-a-GCST90018820	Chronic glomerulonephritis	566	475255	475821	2021		Sakaue S	NA	34594039	NA	NA
Non-cancer illness	ebi-a-GCST90018821	Chronic pancreatitis	1424	476104	477528	2021		Sakaue S	NA	34594039	NA	NA
Non-cancer illness	ebi-a-GCST90018822	Chronic renal failure	8287	474571	482858	2021		Sakaue S	NA	34594039	NA	NA
Non-cancer illness	ebi-a-GCST90018823	Chronic sinusitis	7529	444966	452495	2021		Sakaue S	NA	34594039	NA	NA
Non-cancer illness	ebi-a-GCST90018824	Chronic bronchitis	10159	440263	450422	2021		Sakaue S	NA	34594039	NA	NA
Non-cancer illness	ebi-a-GCST90018825	Chronic gastritis	3645	441451	445096	2021		Sakaue S	NA	34594039	NA	NA
Non-cancer illness	ebi-a-GCST90018826	Cirrhosis	122	347284	347406	2021		Sakaue S	NA	34594039	NA	NA
Non-cancer illness	ebi-a-GCST90018839	Endometriosis	4511	227260	231771	2021		Sakaue S	NA	34594039	NA	NA
Non-cancer illness	ebi-a-GCST90018842	Esophageal varix	2135	434019	436154	2021		Sakaue S	NA	34594039	NA	NA
Non-cancer illness	ebi-a-GCST90018843	Bell's palsy	1894	461346	463240	2021		Sakaue S	NA	34594039	NA	NA
Non-cancer illness	ebi-a-GCST90018844	Febrile seizures	2366	342965	345331	2021		Sakaue S	NA	34594039	NA	NA
Non-cancer illness	ebi-a-GCST90018846	Gallbladder polyp	458	340083	340541	2021		Sakaue S	NA	34594039	NA	NA
Non-cancer illness	ebi-a-GCST90018847	Graves' disease	1678	456942	458620	2021		Sakaue S	NA	34594039	NA	NA
Non-cancer illness	ebi-a-GCST90018848	Gastroesophageal reflux disease	32957	434296	467253	2021		Sakaue S	NA	34594039	NA	NA
Non-cancer illness	ebi-a-GCST90018852	Glaucoma	10411	474568	484979	2021		Sakaue S	NA	34594039	NA	NA
Non-cancer illness	ebi-a-GCST90018855	Hashimoto thyroiditis	15654	379986	395640	2021		Sakaue S	NA	34594039	NA	NA
Non-cancer illness	ebi-a-GCST90018860	Hyperthyroidism	3557	456942	460499	2021		Sakaue S	NA	34594039	NA	NA
Non-cancer illness	ebi-a-GCST90018862	Hypothyroidism	30155	379986	410141	2021		Sakaue S	NA	34594039	NA	NA
Non-cancer illness	ebi-a-GCST90018863	Interstitial lung disease	2267	467560	469827	2021		Sakaue S	NA	34594039	NA	NA
Non-cancer illness	ebi-a-GCST90018865	Idiopathic thrombocytopenic purpura	675	488749	489424	2021		Sakaue S	NA	34594039	NA	NA
Non-cancer illness	ebi-a-GCST90018866	IgA nephropathy	15587	462197	477784	2021		Sakaue S	NA	34594039	NA	NA
Non-cancer illness	ebi-a-GCST90018867	Ileus	2911	395721	398632	2021		Sakaue S	NA	34594039	NA	NA
Non-cancer illness	ebi-a-GCST90018871	Iritis	2616	478126	480742	2021		Sakaue S	NA	34594039	NA	NA
Non-cancer illness	ebi-a-GCST90018872	Iron deficiency anemia	12317	468624	480941	2021		Sakaue S	NA	34594039	NA	NA
Non-cancer illness	ebi-a-GCST90018883	Nasal polyps	5093	444966	450059	2021		Sakaue S	NA	34594039	NA	NA
Non-cancer illness	ebi-a-GCST90018884	Nephrotic syndrome	775	475255	476030	2021		Sakaue S	NA	34594039	NA	NA
Non-cancer illness	ebi-a-GCST90018885	Neuropathic bladder	2237	464793	467030	2021		Sakaue S	NA	34594039	NA	NA
Non-cancer illness	ebi-a-GCST90018889	Ovarian cyst	10847	207622	218469	2021		Sakaue S	NA	34594039	NA	NA
Non-cancer illness	ebi-a-GCST90018891	Polymyositis	44	350228	350272	2021		Sakaue S	NA	34594039	NA	NA
Non-cancer illness	ebi-a-GCST90018897	Periodontal disease	1740	347186	348926	2021		Sakaue S	NA	34594039	NA	NA
non-cancer illness	ebi-a-GCST90018899	Pleurisy	8528	475987	484515	2021		Sakaue S	NA	34594039	NA	NA
Non-cancer illness	ebi-a-GCST90018903	Pollinosis	2894	472484	475378	2021		Sakaue S	NA	34594039	NA	NA
Non-cancer illness	ebi-a-GCST90018904	Polycystic kidney disease	424	355431	355855	2021		Sakaue S	NA	34594039	NA	NA
Non-cancer illness	ebi-a-GCST90018906	Preeclampsia	2355	264887	267242	2021		Sakaue S	NA	34594039	NA	NA
Non-cancer illness	ebi-a-GCST90018908	Pulmonary fibrosis	1566	467560	469126	2021		Sakaue S	NA	34594039	NA	NA
Non-cancer illness	ebi-a-GCST90018911	Retinal detachment	6591	470440	477031	2021		Sakaue S	NA	34594039	NA	NA
Non-cancer illness	ebi-a-GCST90018912	Retinitis pigmentosa	121	126333	126454	2021		Sakaue S	NA	34594039	NA	NA
Non-cancer illness	ebi-a-GCST90018934	Uterine fibroids	21024	237694	258718	2021		Sakaue S	NA	34594039	NA	NA
Non-cancer illness	ebi-a-GCST90018935	Urolithiasis	6223	482123	488346	2021		Sakaue S	NA	34594039	NA	NA
Non-cancer illness	ebi-a-GCST90018936	Urticaria	1057	482892	483949	2021		Sakaue S	NA	34594039	NA	NA
Non-cancer illness	ebi-a-GCST90018937	Uterine prolapse	10647	224175	234822	2021		Sakaue S	NA	34594039	NA	NA
Non-cancer illness	ebi-a-GCST90018938	Uveitis	2616	478126	480742	2021		Sakaue S	NA	34594039	NA	NA
Non-cancer illness	ebi-a-GCST90018939	Varicose veins	22037	437665	459702	2021		Sakaue S	NA	34594039	NA	NA
Psychiatric/Neurological	ebi-a-GCST90018869	Insomnia	1402	485225	486627	2021		Sakaue S	NA	34594039	NA	NA
Psychiatric/Neurological	ebi-a-GCST90018894	Parkinson's disease	2638	477380	480018	2021		Sakaue S	NA	34594039	NA	NA
Psychiatric/Neurological	ebi-a-GCST90018916	Sleep apnea syndrome	13818	463035	476853	2021		Sakaue S	NA	34594039	NA	NA
Cancer	ebi-a-GCST006085	Prostate cancer	79148	61106	140254	2018		Schumacher FR	NA	29892016	NA	NA
Cardiovascular	ebi-a-GCST009541	Heart failure	47309	930014	977323	2020		Shah S	NA	31919418	NA	NA
Autoimmune	ebi-a-GCST90027161	Atopic dermatitis	22474	774187	796661	2021		Sliz E	NA	34454985	NA	NA
Non-cancer illness	ebi-a-GCST004074	Intraocular pressure	NA	NA	29578	2017		Springelkamp H	NA	28073927	NA	NA
Cardiovascular	ebi-a-GCST90103634	Estimated glomerular filtration rate (creatinine)	NA	NA	1004040	2021		Stanzick KJ	NA	34272381	NA	NA
Cardiovascular	ebi-a-GCST90091049	Ascending aorta diameter	NA	NA	32215	2022		Tcheandjieu C	NA	35637384	NA	NA
Cardiovascular	ebi-a-GCST90091050	Ascending aorta diameter	NA	NA	32215	2022		Tcheandjieu C	NA	35637384	NA	NA
Cardiovascular	ebi-a-GCST90104006	Familial combined hyperlipidemia defined by Consensus criteria	39961	309261	349222	2021		Trinder M	NA	34906840	NA	Binary
Psychiatric/Neurological	ieu-b-5102	Schizophrenia	52017	75889	127906	2022		Trubetskoy V	PGC	35396580	logOR	Disease
Non-cancer illness	ebi-a-GCST90044902	Polycystic ovary syndrome (adjusted for age)	797	140558	141355	2021		Tyrmi JS	NA	34791234	NA	NA
Biomarker	ebi-a-GCST90002401	Platelet distribution width	NA	NA	408112	2020		Vuckovic D	NA	32888494	NA	NA
Biomarker	ebi-a-GCST90002402	Platelet count	NA	NA	408112	2020		Vuckovic D	NA	32888494	NA	NA
Biomarker	ebi-a-GCST90002405	Reticulocyte count	NA	NA	408112	2020		Vuckovic D	NA	32888494	NA	NA
Psychiatric/Neurological	ebi-a-GCST90020165	Executive function (trail making test B) x time interaction	NA	NA	1272	2021		Wendel B	NA	34247186	NA	NA
Psychiatric/Neurological	ebi-a-GCST90020166	Executive function (trail making test B)	NA	NA	1272	2021		Wendel B	NA	34247186	NA	NA
Psychiatric/Neurological	ebi-a-GCST90020167	Executive function (verbal digit span backwards test) x time interaction	NA	NA	1297	2021		Wendel B	NA	34247186	NA	NA
Psychiatric/Neurological	ebi-a-GCST90020168	Executive function (verbal digit span backwards test)	NA	NA	1297	2021		Wendel B	NA	34247186	NA	NA
Non-cancer illness	ebi-a-GCST010005	Membranous nephropathy	2150	5829	7979	2020		Xie J	NA	32231244	NA	NA
Biomarker	ieu-b-72	Urinary sodium-potassium ratio	NA	NA	326938	2020		Zanetti	NA	32008434	NA	Continuous
Non-cancer illness	ebi-a-GCST90014033	Haemorrhoidal disease	218920	725213	944133	2021		Zheng T	NA	33888516	NA	NA
*Elsworth B, Lyon M, Alexander T et al. The MRC IEU OpenGWAS data infrastructure. bioRxiv 2020.08.10.244293v1. doi: 10.1101/2020.08.10.244293
eTable 1c. Sensitivity analyses
Category	MRC-IEU ID*	Trait	N cases	N controls	Sample size	Author (Year)	Consortium	PMID	Unit	category	Notes	Reference
Negative control1	ukb-b-533	Ease of skin tanning	NA	NA	453065	Elsworth (2018)*	MRC-IEU (UKB)	NA	SD	categorical ordered	UKB Response to question: "What would happen to your skin if it was repeatedly exposed to bright sunlight without any protection?" (https://biobank.ndph.ox.ac.uk/showcase/field.cgi?id=1727); get very tanned, get moderately tanned, get mildly or occasionally tanned, never tan (only burn).	*Elsworth B, Lyon M, Alexander T et al. The MRC IEU OpenGWAS data infrastructure. bioRxiv 2020.08.10.244293v1. doi: 10.1101/2020.08.10.244293
Negative control 2	ukb-b-19560	Skin color	NA	NA	456692	Elsworth (2018)*	MRC-IEU (UKB)	NA	SD	categorical ordered	UKB Response to question: "What best describes the colour of your skin without tanning?" (UKB Showcase, https://biobank.ndph.ox.ac.uk/showcase/field.cgi?id=1717); Very fair, fair, light olive, dark olive, brown, black.	*Elsworth B, Lyon M, Alexander T et al. The MRC IEU OpenGWAS data infrastructure. bioRxiv 2020.08.10.244293v1. doi: 10.1101/2020.08.10.244293
Screen1	ieu-a-1239	Years of schooling	NA	NA	766345	Lee (2018)	SSGAC	30038396	Years (sd=4.2)	continuous	Meta-analysis, with first 10 PCs, year of birth, sex, also study-specific controls as covariates.	Lee JJ, Wedow R, Okbay A, et al. Gene discovery and polygenic prediction from a genome-wide association study of educational attainment in 1.1 million individuals. Nat Genet. 2018 Jul 23;50(8):1112-1121. doi: 10.1038/s41588-018-0147-3. PMID: 30038396; PMCID: PMC6393768.
Screen2	ukb-b-4710	Number of days/week of moderate phsyical activity	NA	NA	440266	Elsworth (2018)*	MRC-IEU (UKB)	NA	SD (days)	categorical ordered (8 distinct values)	UKB response to question: "In a typical WEEK, on how many days did you do 10 minutes or more of moderate physical activities like carrying light loads, cycling at normal pace? (Do not include walking)"	*Elsworth B, Lyon M, Alexander T et al. The MRC IEU OpenGWAS data infrastructure. bioRxiv 2020.08.10.244293v1. doi: 10.1101/2020.08.10.244293
Screen3	ukb-b-4424	Sleep duration	NA	NA	460099			NA	SD (hours/day)	categorical ordered	UKB response to question: "About how many hours sleep do you get in every 24 hours? (please include naps)"
Screen4	ukb-b-20175	Systolic blood pressure, automated	NA	NA	436419			NA	SD (mmHg)	continuous	automated
Screen5	ukb-b-19953	BMI	NA	NA	461460			NA	SD (Kg/m2)	continuous	First visit height, weight measurements

## Sheet: eT2 Substance Use IVs
eTable 2. Instruments for substance use and use disorders
TOC
SNP	Chr	Pos	Effect allele	Other allele	Beta	SE	Pvalue	EAF	Samplesize	R2	F-statistic
Drinks per week
rs1004787	2	44931952	A	G	0.0171	0.002	1.13e-22	0.535785	666978	0.000109591	73.1025
rs1011392	18	55374672	G	A	-0.0104	0.002	1.78e-08	0.331014	666978	4.05394e-05	27.04
rs10236149	7	99379892	G	A	-0.0163	0.003	4.4e-10	0.137177	666978	4.4259e-05	29.5211
rs10276148	7	104092817	A	G	0.0117	0.002	1.19e-11	0.530815	666978	5.13072e-05	34.2225
rs10743083	11	8614803	G	A	-0.015	0.002	1.64e-10	0.815109	611077	9.20421e-05	56.25
rs10753661	1	165150555	A	G	-0.0113	0.002	1.25e-09	0.738569	665054	4.79976e-05	31.9225
rs10956823	8	92128681	T	G	0.012	0.002	8.38e-09	0.776342	666978	5.39719e-05	36
rs11039216	11	47385041	T	C	0.0155	0.002	3.76e-19	0.519881	666978	9.00436e-05	60.0625
rs11075711	16	69232553	T	C	-0.0134	0.002	1.31e-08	0.16501	609153	7.36871e-05	44.89
rs11078696	17	7555982	T	G	0.02	0.003	4.29e-12	0.710736	378771	0.000117325	44.4444
rs111203819	4	18369520	G	T	0.0101	0.002	2.41e-08	0.485089	611077	4.1732e-05	25.5025
rs11238438	7	51291065	C	G	0.00958	0.002	3.73e-08	0.424453	666978	3.43989e-05	22.9441
rs11607622	11	113655943	T	C	0.0148	0.003	2.22e-08	0.100398	666978	3.64883e-05	24.3378
rs11692435	2	97658891	A	G	0.0191	0.003	7.2e-11	0.083499	653991	6.19763e-05	40.5344
rs11860773	16	73878604	C	T	-0.0157	0.002	1.04e-12	0.184891	665054	9.26493e-05	61.6225
rs11940694	4	39413373	G	A	0.0279	0.002	9.51e-56	0.611332	666978	0.000291682	194.603
rs11943397	4	142696151	C	T	0.0122	0.002	1.23e-11	0.62326	666978	5.57858e-05	37.21
rs12044012	1	33351125	A	G	-0.0116	0.002	1.34e-09	0.360835	628236	5.35439e-05	33.64
rs12121630	1	50511607	A	G	-0.0136	0.002	1.59e-08	0.149105	665054	6.95234e-05	46.24
rs1229984	4	99318162	C	T	0.193	0.005	1e-200	0.971173	660728	0.00224995	1489.96
rs1260326	2	27508073	C	T	0.0254	0.002	3.16e-46	0.589463	666978	0.000241764	161.29
rs12646808	4	3248101	C	T	-0.011	0.002	2.47e-09	0.348907	666978	4.53518e-05	30.25
rs13024996	2	143467646	A	C	-0.0136	0.002	5.18e-14	0.359841	666978	6.93228e-05	46.24
rs13107325	4	102267552	T	C	-0.0393	0.004	2.86e-28	0.0795229	666978	0.000144707	96.5306
rs13236841	7	69924873	G	A	-0.014	0.002	1.92e-12	0.235586	666978	7.34603e-05	49
rs13288470	9	126926280	T	A	-0.016	0.003	4.05e-09	0.11332	666978	4.26449e-05	28.4444
rs13332432	16	85688203	G	C	0.0129	0.002	1.64e-11	0.293241	665054	6.25512e-05	41.6025
rs147431626	17	46258269	A	G	-0.0294	0.002	7.52e-32	0.249503	463556	0.00046594	216.09
rs147711594	3	101174511	T	G	-0.0298	0.005	2.91e-08	0.0248509	660241	5.37981e-05	35.5216
rs148390057	18	40115816	T	C	-0.0111	0.002	2.91e-08	0.439364	510881	6.02893e-05	30.8025
rs153106	16	28515576	C	T	-0.0155	0.002	9.38e-19	0.354871	665054	9.03041e-05	60.0625
rs1558902	16	53769662	A	T	-0.0117	0.002	6.42e-11	0.432406	648199	5.27935e-05	34.2225
rs16854020	4	42115542	A	G	0.0189	0.003	6.28e-13	0.11829	666978	5.95037e-05	39.69
rs17884691	22	46085743	A	G	-0.0114	0.002	2.91e-08	0.232604	645837	5.03043e-05	32.49
rs1838420	8	64048298	T	G	0.00981	0.002	1.53e-08	0.503976	666978	3.60704e-05	24.059
rs1906252	6	98102413	A	C	0.00972	0.002	2.05e-08	0.50497	666978	3.54116e-05	23.6196
rs1942964	18	57359981	G	T	-0.0107	0.002	3.89e-09	0.49503	611077	4.68372e-05	28.6225
rs1971157	17	29598325	C	G	0.00987	0.002	2.74e-08	0.394632	666978	3.6513e-05	24.3542
rs2049045	11	27672694	C	G	-0.0151	0.002	2.24e-11	0.192843	666978	8.54565e-05	57.0025
rs2079106	4	112361794	G	C	0.00967	0.002	3.38e-08	0.436382	666978	3.50482e-05	23.3772
rs2087975	12	91680227	G	A	-0.0107	0.002	2.02e-09	0.616302	666978	4.29119e-05	28.6225
rs2093186	1	15673611	T	C	-0.0122	0.002	1.01e-09	0.244533	665054	5.59472e-05	37.21
rs2310752	1	65926722	A	G	-0.00977	0.002	2.57e-08	0.428429	665054	3.58803e-05	23.8632
rs2424645	20	24739390	G	A	-0.0117	0.002	1.15e-10	0.348907	666978	5.13072e-05	34.2225
rs2533126	7	153776001	A	G	0.0133	0.002	1.98e-14	0.471173	666978	6.62984e-05	44.2225
rs28361092	6	33476206	A	G	-0.0133	0.002	3.42e-09	0.38171	462914	9.55216e-05	44.2225
rs28601761	8	125487789	G	C	0.0112	0.002	1.57e-10	0.409543	666978	4.70158e-05	31.36
rs28616142	15	86324636	T	C	0.0112	0.002	2.99e-10	0.418489	666977	4.70159e-05	31.36
rs28680958	1	173879670	A	G	-0.0137	0.002	1.08e-10	0.22167	665054	7.05494e-05	46.9225
rs28694391	4	173233160	C	T	-0.0132	0.002	3.81e-09	0.813121	666978	6.53052e-05	43.56
rs28732378	3	85354742	G	A	-0.0197	0.002	1.55e-23	0.718688	666978	0.000145445	97.0225
rs28929474	14	94378610	T	C	-0.0489	0.006	3.28e-14	0.0168986	666978	9.95773e-05	66.4225
rs322773	7	128122067	G	A	0.00986	0.002	1.48e-08	0.552684	666978	3.6439e-05	24.3049
rs34121753	17	7830515	G	A	0.0106	0.002	1.53e-09	0.591451	666978	4.21136e-05	28.09
rs34484751	12	123167980	C	A	0.0312	0.005	7.86e-10	0.0228628	666978	5.83757e-05	38.9376
rs34704785	13	67543549	T	C	-0.0102	0.002	4.52e-09	0.520875	666978	3.89953e-05	26.01
rs35011311	12	38222779	T	G	-0.0114	0.002	8.95e-09	0.266402	648491	5.00984e-05	32.49
rs35807116	15	74375612	T	C	0.0105	0.002	2.65e-09	0.567594	666977	4.13228e-05	27.5625
rs36123652	9	106575786	G	A	-0.0168	0.003	5.31e-10	0.195825	463556	6.76464e-05	31.36
rs3768650	2	152134418	G	A	-0.0106	0.002	1.67e-08	0.316103	666978	4.21136e-05	28.09
rs3809162	12	54280451	G	A	0.0102	0.002	6.84e-09	0.384692	666978	3.89953e-05	26.01
rs4337071	11	113463378	T	C	-0.0151	0.002	5.59e-17	0.362823	666978	8.54565e-05	57.0025
rs4481304	5	51463581	A	G	-0.0106	0.002	1.25e-09	0.422465	666978	4.21136e-05	28.09
rs4761961	12	51406184	C	A	-0.0108	0.002	5.19e-10	0.558648	666978	4.37177e-05	29.16
rs4890444	18	43167492	G	C	0.0112	0.002	1.89e-09	0.374751	611077	5.13166e-05	31.36
rs4916723	5	88558577	C	A	-0.0111	0.002	2.74e-10	0.413519	666978	4.61801e-05	30.8025
rs530916	11	121678383	G	A	0.011	0.002	4.22e-10	0.56163	650123	4.65275e-05	30.25
rs55872084	5	156474993	T	G	0.012	0.002	4.68e-09	0.22664	666978	5.39719e-05	36
rs55932213	9	105993341	G	A	0.0127	0.002	1.61e-10	0.701789	666978	6.04519e-05	40.3225
rs55987845	20	18676286	T	C	-0.00979	0.002	3.41e-08	0.414513	666978	3.59235e-05	23.961
rs56115085	12	6744449	T	C	-0.0132	0.002	4.14e-08	0.145129	666978	6.53052e-05	43.56
rs56353702	5	132912883	G	A	-0.0141	0.003	2.16e-08	0.145129	574259	3.84655e-05	22.09
rs60026303	3	81236484	G	A	0.0121	0.002	3.58e-08	0.178926	666978	5.48751e-05	36.6025
rs61873510	10	100866753	T	G	-0.0105	0.002	1.17e-08	0.306163	666978	4.13227e-05	27.5625
rs61934664	12	81214279	A	G	-0.0118	0.002	8.96e-12	0.463221	666978	5.21879e-05	34.81
rs62305763	4	99368248	T	C	0.0303	0.003	1.15e-28	0.0924453	666978	0.00015292	102.01
rs6531148	2	16468965	C	T	-0.0117	0.002	7.58e-09	0.757455	666978	5.13072e-05	34.2225
rs6584893	10	108744557	C	A	-0.011	0.002	3.17e-08	0.22664	666978	4.53518e-05	30.25
rs6698883	1	33903134	T	C	-0.0161	0.003	1.14e-08	0.899602	665054	4.33045e-05	28.8011
rs6739804	2	63042469	C	T	-0.0136	0.002	2.85e-13	0.642147	666978	6.93228e-05	46.24
rs6787172	3	158470022	G	T	-0.0107	0.002	7.49e-10	0.537773	666978	4.29119e-05	28.6225
rs68084872	2	57855070	A	G	-0.0113	0.002	6.4e-09	0.266402	666978	4.78591e-05	31.9225
rs6887908	5	145004122	C	A	-0.00951	0.002	4.47e-08	0.563618	666978	3.38981e-05	22.61
rs6899302	5	167419524	C	T	-0.0104	0.002	1.7e-09	0.514911	666978	4.05394e-05	27.04
rs6962879	7	14255543	G	C	0.00993	0.002	1.89e-08	0.632207	666978	3.69582e-05	24.6512
rs7162115	15	51999076	T	G	0.00973	0.002	2.65e-08	0.429423	666977	3.54846e-05	23.6682
rs72770409	16	24791010	T	C	-0.0235	0.004	3.16e-09	0.054672	665054	5.18963e-05	34.5156
rs7284839	22	41614898	T	C	0.0155	0.003	3.66e-08	0.798211	421810	6.32815e-05	26.6944
rs75199129	2	44071636	T	A	-0.0283	0.004	8.23e-12	0.0387674	666978	7.50428e-05	50.0556
rs7588444	2	177320636	C	T	0.013	0.002	1.76e-09	0.82008	666978	6.33414e-05	42.25
rs79616692	16	72304608	C	G	0.0196	0.003	3.54e-12	0.105368	665054	6.41778e-05	42.6844
rs800578	8	115857251	C	T	0.0114	0.002	4.51e-08	0.800199	666978	4.87099e-05	32.49
rs8020892	14	58257371	A	G	-0.0134	0.002	2.06e-12	0.737575	666978	6.7299e-05	44.89
rs823099	1	205700194	A	C	0.0105	0.002	2.31e-09	0.414513	665054	4.14423e-05	27.5625
rs828867	2	74107335	A	G	0.0103	0.002	3.44e-09	0.522863	666978	3.97636e-05	26.5225
rs838145	19	48745473	A	G	-0.0164	0.002	5.62e-21	0.581511	665346	0.00010105	67.24
rs9745238	15	49260404	G	C	-0.0132	0.002	1.38e-09	0.667992	471489	9.23796e-05	43.56	Sum R2	Combined F	Lower bound F
rs9875033	3	184310640	C	T	0.0122	0.002	7.9e-10	0.766402	666978	5.57858e-05	37.21	0.00881729	60.3865	55.5
Problematic alcohol use (AUD diagnosis + AUDIT-P score)
rs6421482	1	66419905	A	G	-0.0164367	0.0026028	2.7e-10	0.4363	300052	0.00013289	39.8792
rs61767420	1	73848610	A	G	0.0153172	0.00268065	1.11e-08	0.3999	289912	0.000112607	32.6498
rs1260326	2	27730940	T	C	-0.024563	0.00264232	1.45e-20	0.4033	297502	0.000290386	86.4156
rs494904	2	45141180	T	C	-0.0213709	0.0026963	2.26e-15	0.5961	285591	0.000219922	62.8215
rs1402398	2	58042241	A	G	0.0190883	0.00268925	1.27e-12	0.6274	295696	0.000170354	50.3816
rs9679319	2	104134432	T	G	-0.0156471	0.00260351	1.86e-09	0.4797	295511	0.000122214	36.1201
rs13382553	2	138264231	A	G	-0.0184147	0.0030686	1.97e-09	0.766	296204	0.000121564	36.012
rs2673136	2	227164653	A	G	-0.0158017	0.00269103	4.31e-09	0.6387	299170	0.00011524	34.4804
rs62250713	3	85513793	A	G	0.016267	0.0026892	1.46e-09	0.368	297239	0.000123086	36.5904
rs13129401	4	39404872	A	G	-0.0233163	0.00261805	5.29e-19	0.4532	294292	0.000269445	79.3168
rs1229984	4	100239319	T	C	-0.223527	0.0101603	2.88e-107	0.0302	164889	0.00292672	484
rs78234152	4	100279889	A	G	0.0331534	0.00432473	1.77e-14	0.0998	297506	0.000197495	58.7676
rs13135092	4	103198082	A	G	0.0563024	0.0048233	1.75e-31	0.9192	289238	0.000470874	136.259
rs2533200	7	153489074	C	G	-0.015305	0.00271799	1.79e-08	0.5163	270985	0.000116997	31.7082
rs2582405	8	57424874	T	C	0.0174987	0.00304272	8.86e-09	0.237	298624	0.000110742	33.074
rs7900002	10	72907951	T	G	-0.0145492	0.00264386	3.74e-08	0.6012	298315	0.000101503	30.283
rs56722963	10	110537834	T	C	-0.0190276	0.00298519	1.85e-10	0.2551	295228	0.000137596	40.6279
rs11601603	11	47401171	A	C	0.0175866	0.00277391	2.3e-10	0.6756	296452	0.000135571	40.1956
rs6589386	11	113443753	T	C	-0.0195493	0.00260275	5.88e-14	0.4323	300689	0.000187584	56.4151
rs12296477	12	51903860	C	G	0.0143067	0.0026088	4.15e-08	0.5469	296443	0.00010144	30.0743
rs61974485	14	58765903	T	C	0.0166306	0.00302045	3.67e-08	0.2646	281622	0.000107636	30.316
rs8008020	14	104355883	T	C	0.0159589	0.00263261	1.35e-09	0.4175	296613	0.000123876	36.7479
rs72768626	16	24693048	A	G	0.0321901	0.00575748	2.26e-08	0.9448	289187	0.000108082	31.2593
rs9937709	16	53820813	A	G	0.0173816	0.00263278	4.06e-11	0.585	297080	0.000146695	43.5864	Sum R2	Combined F	Lower bound F
rs492602	19	49206417	A	G	-0.0159984	0.00260432	8.08e-10	0.5076	294907	0.000127944	37.7365	0.00677846	80.5001	74.7
Lifetime smoking index
rs6692614	1	7524976	C	G	-0.00781565	0.00140722	2.8e-08	0.42081	462690	6.66634e-05	30.8465
rs4949465	1	32178489	T	C	-0.0116055	0.00205788	1.7e-08	0.869552	462690	6.87334e-05	31.8044
rs549845	1	44076469	G	A	0.0112613	0.00150857	8.3e-14	0.301161	462690	0.000120421	55.7245
rs1933270	1	49977965	T	G	0.00921831	0.00143808	1.5e-10	0.363726	462690	8.8799e-05	41.09
rs7528604	1	66407352	G	A	0.00965269	0.00140141	5.7e-12	0.565613	462690	0.000102525	47.4424
rs11210229	1	73860028	A	G	0.011702	0.00142273	2e-16	0.383666	462690	0.000146191	67.6512
rs7553348	1	75005067	G	A	0.00963399	0.00139643	5.2e-12	0.437656	462690	0.000102858	47.5964
rs10922907	1	91193049	A	T	0.0101748	0.00139495	3e-13	0.45105	462690	0.000114973	53.2028
rs1931263	1	96175101	G	T	-0.00760874	0.0013858	4e-08	0.510321	462690	6.51487e-05	30.1456
rs2391973	1	99529337	A	C	0.00842444	0.00147899	1.2e-08	0.323625	462690	7.01182e-05	32.4453
rs9435441	1	107603330	C	G	0.00835016	0.00146627	1.2e-08	0.343603	462690	7.00876e-05	32.4311
rs10918701	1	162090536	G	A	0.00802389	0.00143191	2.1e-08	0.372247	462690	6.78608e-05	31.4006
rs2867112	2	651349	T	G	0.0147832	0.00188747	4.8e-15	0.834596	462690	0.000132565	61.3447
rs6741228	2	22548774	T	C	0.00793282	0.00140363	1.6e-08	0.433309	462690	6.90287e-05	31.9411
rs62135536	2	44326028	C	T	0.0243444	0.00396165	8e-10	0.968256	462690	8.16057e-05	37.7612
rs7569203	2	45154418	A	C	-0.0107595	0.0015002	7.4e-13	0.688725	462690	0.00011116	51.4382
rs13016665	2	57995348	C	A	-0.00848745	0.0014118	1.8e-09	0.576725	462690	7.81059e-05	36.1417
rs4671357	2	60136176	T	C	-0.00944175	0.00138991	1.1e-11	0.518819	462690	9.97237e-05	46.1457
rs359243	2	60475509	T	C	-0.00871975	0.00142539	9.5e-10	0.392886	462690	8.08752e-05	37.4232
rs2678670	2	104469564	A	T	0.00873079	0.00138756	3.1e-10	0.485528	462690	8.55611e-05	39.5916
rs62155874	2	105973094	A	G	-0.0169073	0.00208546	5.2e-16	0.87336	462690	0.000142034	65.7271
rs3811038	2	113240183	T	C	-0.00954466	0.00155745	8.9e-10	0.723852	462690	8.11647e-05	37.5572
rs2890772	2	146175106	G	T	-0.0136979	0.00140672	2.1e-22	0.413181	462690	0.000204887	94.8184
rs62175972	2	161362830	T	C	0.0217461	0.00385678	1.7e-08	0.965939	462690	6.87057e-05	31.7916
rs3769949	2	166199284	T	A	-0.00825646	0.00138563	2.5e-09	0.527845	462690	7.67308e-05	35.5053
rs13009008	2	174043233	A	G	0.00863272	0.00147329	4.6e-09	0.327713	462690	7.41987e-05	34.3336
rs4473348	2	182073742	A	T	-0.0104317	0.00159675	6.4e-11	0.249978	462690	9.22372e-05	42.6812
rs12623702	2	202885506	A	G	-0.00977238	0.00142787	7.7e-12	0.613375	462690	0.000101225	46.8407
rs6779302	3	16859710	G	T	-0.00875253	0.0014392	1.2e-09	0.632921	462690	7.99282e-05	36.9849
rs6778080	3	49317338	T	C	0.0111141	0.00156621	1.3e-12	0.267372	462690	0.000108821	50.3557
rs812887	3	77576162	A	G	0.00824801	0.00141024	5e-09	0.414385	462690	7.39248e-05	34.2068
rs421983	3	84892866	T	C	0.00870743	0.00138561	3.3e-10	0.519028	462690	8.53436e-05	39.491
rs326341	3	107811142	G	A	0.00943522	0.00139247	1.2e-11	0.524943	462690	9.922e-05	45.9127
rs73220544	3	131074511	A	C	-0.0108189	0.0019126	1.5e-08	0.842295	462690	6.91509e-05	31.9976
rs9842947	3	157412246	C	T	-0.00877189	0.00148073	3.1e-09	0.326165	462690	7.58423e-05	35.0941
rs624833	4	2881256	T	G	0.00928567	0.00150361	6.6e-10	0.694697	462690	8.24195e-05	38.1378
rs61796681	4	23678196	A	T	-0.0134163	0.00244752	4.2e-08	0.912365	462690	6.49374e-05	30.0478
rs317021	4	35418368	T	A	-0.011567	0.00179087	1.1e-10	0.814287	462690	9.01538e-05	41.717
rs72678864	4	112422145	G	A	0.0123829	0.0018387	1.6e-11	0.828591	462690	9.80145e-05	45.3548
rs17576594	4	147952241	G	A	0.0109502	0.00155159	1.7e-12	0.7235	462690	0.000107635	49.807
rs11948770	5	13246336	T	C	-0.0102364	0.00164524	4.9e-10	0.768248	462690	8.36584e-05	38.7111
rs71627581	5	43161351	G	A	0.0132566	0.00219871	1.6e-09	0.888811	462690	7.85605e-05	36.352
rs10052591	5	50812738	T	C	0.00839979	0.00140216	2.1e-09	0.573358	462690	7.75564e-05	35.8874
rs4571506	5	87756918	C	T	0.00787701	0.00139172	1.5e-08	0.539523	462690	6.92307e-05	32.0346
rs4957528	5	106420589	A	C	-0.0101225	0.00172212	4.2e-09	0.208497	462690	7.46666e-05	34.5501
rs329120	5	133861756	C	T	0.00965704	0.00140509	6.3e-12	0.580672	462690	0.000102081	47.2367
rs986391	5	166993972	G	A	0.0111388	0.0014379	9.4e-15	0.366555	462690	0.00012968	60.0094
rs10516044	5	167604236	G	C	-0.0137498	0.00217344	2.5e-10	0.883956	462690	8.64908e-05	40.0219
rs245774	5	170530930	A	G	-0.00901601	0.00155972	7.4e-09	0.271691	462690	7.22128e-05	33.4145
rs6935954	6	26255451	A	G	0.0095817	0.00140192	8.2e-12	0.421108	462690	0.00010095	46.7131
rs2254710	6	37477000	C	A	0.00899636	0.00163085	3.5e-08	0.236356	462690	6.57638e-05	30.4303
rs2894808	6	52861990	T	A	-0.0152983	0.0025912	3.5e-09	0.922121	462690	7.53289e-05	34.8566
rs7775552	6	67475569	A	G	-0.00823765	0.00138603	2.8e-09	0.512718	462690	7.63375e-05	35.3233
rs7766610	6	111707821	C	A	0.0125839	0.00179283	2.2e-12	0.182634	462690	0.000106467	49.2666
rs1922018	7	3560401	C	T	0.0100328	0.00143771	3e-12	0.364422	462690	0.000105236	48.6969
rs215600	7	32333642	G	A	0.0114927	0.00144752	2e-15	0.358445	462690	0.000136222	63.0369
rs11768481	7	96629103	C	A	0.00901238	0.00147464	9.9e-10	0.666168	462690	8.07201e-05	37.3514
rs6962772	7	99081730	A	G	0.011064	0.00191645	7.8e-09	0.845551	462690	7.20291e-05	33.3295
rs10282292	7	111092478	C	T	0.00896219	0.0014469	5.9e-10	0.361838	462690	8.29135e-05	38.3664
rs2401924	7	115057862	G	C	0.0105718	0.00138906	2.7e-14	0.501955	462690	0.000125173	57.9236
rs7807019	7	117543063	A	G	-0.0104211	0.00139062	6.7e-14	0.540327	462690	0.000121358	56.1578
rs4568549	7	132312481	C	A	-0.00762068	0.00138689	3.9e-08	0.503149	462690	6.52507e-05	30.1928
rs4731925	7	132664757	C	T	-0.00829239	0.00149022	2.6e-08	0.315607	462690	6.69175e-05	30.9641
rs35169606	8	9604066	T	G	0.00877627	0.00144385	1.2e-09	0.612204	462690	7.98456e-05	36.9467
rs11783093	8	27425349	C	T	0.01571	0.00189655	1.2e-16	0.838811	462690	0.000148275	68.6157
rs2062882	8	91839576	G	A	-0.0081103	0.00141998	1.1e-08	0.586782	462690	7.04999e-05	32.6219
rs72674867	8	95578201	A	T	0.00898766	0.00163396	3.8e-08	0.764568	462690	6.53871e-05	30.2559
rs4543592	9	3014254	T	C	-0.00866243	0.0013891	4.5e-10	0.519912	462690	8.404e-05	38.8877
rs7039819	9	82430418	G	A	0.00873433	0.00140501	5.1e-10	0.427307	462690	8.35168e-05	38.6456
rs1246265	9	86761745	T	C	-0.00886526	0.00150907	4.2e-09	0.30456	462690	7.45833e-05	34.5115
rs1221148	9	122046875	C	G	0.00916504	0.00140711	7.3e-11	0.587062	462690	9.16817e-05	42.4241
rs13296519	9	128471924	G	T	-0.00970128	0.00141888	8.1e-12	0.606385	462690	0.000101026	46.7484
rs113382419	9	136463019	C	A	-0.0282339	0.00221376	3e-37	0.889325	462690	0.000351429	162.66
rs11255908	10	8802912	T	G	-0.0100713	0.00158809	2.3e-10	0.743485	462690	8.69146e-05	40.218
rs2675638	10	63576286	G	A	0.00849857	0.00140017	1.3e-09	0.58057	462690	7.96169e-05	36.8409
rs10823968	10	74738269	A	T	0.00813544	0.00145258	2.1e-08	0.632969	462690	6.77895e-05	31.3676
rs17553262	10	92912773	A	C	-0.0127323	0.00218148	5.3e-09	0.884605	462690	7.36189e-05	34.0652
rs7077678	10	104438565	C	T	0.00855025	0.00143575	2.6e-09	0.623429	462690	7.66437e-05	35.465
rs12244388	10	104640052	G	A	-0.0132503	0.00146413	1.4e-19	0.661124	462690	0.00017698	81.9016
rs3896224	10	106467853	A	G	0.00962696	0.00141792	1.1e-11	0.585286	462690	9.96188e-05	46.0972
rs34866095	11	16377356	A	G	-0.00857198	0.00150558	1.2e-08	0.686187	462690	7.00542e-05	32.4156
rs75742406	11	17070365	G	A	0.00961948	0.00158486	1.3e-09	0.738854	462690	7.96153e-05	36.8401
rs17309874	11	27667236	G	A	-0.0112899	0.00158234	9.7e-13	0.740357	462690	0.000110013	50.9074
rs4391802	11	28674592	A	G	0.0103191	0.00152789	1.4e-11	0.707464	462690	9.85749e-05	45.6141
rs112282219	11	46632809	G	A	-0.0231662	0.00350418	3.8e-11	0.958949	462690	9.44508e-05	43.7056
rs9919670	11	112877304	G	A	-0.0152438	0.00142114	7.6e-27	0.612185	462690	0.000248608	115.057
rs530916	11	121549091	A	G	-0.00782281	0.00139461	2e-08	0.439502	462690	6.79987e-05	31.4644
rs74086911	12	50015942	G	A	0.0148021	0.00264197	2.1e-08	0.925459	462690	6.78377e-05	31.39
rs7297175	12	56473808	T	C	-0.00811649	0.0013992	6.6e-09	0.431355	462690	7.27202e-05	33.6494
rs10879871	12	75380511	T	G	-0.00957988	0.00145803	5e-11	0.343436	462690	9.32946e-05	43.1705
rs12831617	12	84758368	C	T	-0.00918459	0.00163314	1.9e-08	0.764305	462690	6.83523e-05	31.6281
rs9571652	13	67338075	T	C	0.00834817	0.00145784	1e-08	0.650238	462690	7.08667e-05	32.7916
rs7333559	13	100546450	G	A	0.01074	0.00170716	3.2e-10	0.211711	462690	8.55328e-05	39.5786
rs860326	14	57342912	C	T	0.00833808	0.0014023	2.7e-09	0.427696	462690	7.64059e-05	35.355
rs7155595	14	77502546	A	C	-0.00885162	0.00148508	2.5e-09	0.674282	462690	7.67754e-05	35.526
rs2295146	14	104199356	C	T	-0.0108441	0.00142292	2.5e-14	0.606215	462690	0.000125511	58.0799
rs35175834	15	47680815	G	A	-0.0164032	0.00169847	4.6e-22	0.78844	462690	0.000201541	93.2699
rs28485305	15	74044197	C	T	0.00800666	0.00143887	2.6e-08	0.631482	462690	6.69176e-05	30.9642
rs8042849	15	78817929	C	T	0.0192164	0.00146183	1.8e-39	0.34229	462690	0.000373334	172.803
rs8042134	15	97514404	T	G	-0.00994136	0.0014011	1.3e-12	0.541083	462690	0.000108797	50.3447
rs6598539	15	99204483	T	C	-0.00815056	0.00138941	4.5e-09	0.488672	462690	7.43689e-05	34.4123
rs11861214	16	746611	G	T	0.00945079	0.00168455	2e-08	0.78364	462690	6.80219e-05	31.4752
rs12708665	16	24728227	A	G	-0.0090871	0.00153886	3.5e-09	0.284632	462690	7.5358e-05	34.87
rs57611503	16	31165795	G	A	0.00774344	0.00141026	4e-08	0.484578	462690	6.51555e-05	30.1488
rs889398	16	69556715	C	T	0.0092407	0.00141367	6.3e-11	0.588005	462690	9.23386e-05	42.7281
rs60952428	16	75640521	T	C	0.0134109	0.00241933	3e-08	0.909149	462690	6.64059e-05	30.7274
rs1050847	16	87443734	C	T	0.00797046	0.00140503	1.4e-08	0.425845	462690	6.95465e-05	32.1807
rs369230	16	89645437	G	T	-0.00908882	0.001511	1.8e-09	0.307565	462690	7.81919e-05	36.1815
rs8614	17	27588806	C	A	-0.0114612	0.00179679	1.8e-10	0.817489	462690	8.793e-05	40.6879
rs732083	17	37834367	G	A	0.00834823	0.00147311	1.5e-08	0.333362	462690	6.94062e-05	32.1158
rs28635466	17	46983820	G	A	0.00844234	0.00150481	2e-08	0.696005	462690	6.80209e-05	31.4748
rs67596067	17	50333733	G	A	-0.00887666	0.00145843	1.2e-09	0.648812	462690	8.00577e-05	37.0449
rs12967855	18	35138245	A	G	0.0081887	0.00147934	3.1e-08	0.331225	462690	6.62178e-05	30.6404
rs62098013	18	50863861	G	A	-0.00856663	0.00145676	4.1e-09	0.63991	462690	7.47346e-05	34.5815
rs71367545	18	77576337	G	A	-0.0103197	0.0017038	1.4e-09	0.790533	462690	7.92816e-05	36.6857
rs76608582	19	4474725	C	A	0.0216317	0.00344003	3.2e-10	0.953011	462690	8.54535e-05	39.5418
rs35343344	19	18471610	C	A	0.00918144	0.00159594	8.8e-09	0.732713	462690	7.15266e-05	33.097
rs4814873	20	19616429	C	T	0.00971214	0.00163637	2.9e-09	0.76659	462690	7.61279e-05	35.2263
rs6119897	20	31145415	G	A	-0.0128038	0.00162704	3.6e-15	0.761716	462690	0.000133824	61.9272
rs12481282	20	44761377	G	C	-0.00894356	0.00154935	7.8e-09	0.722343	462690	7.20113e-05	33.3213
rs348809	20	59032097	A	G	-0.00828381	0.00145602	1.3e-08	0.347637	462690	6.99528e-05	32.3687
rs6011779	20	61984317	C	T	0.0191152	0.00176364	2.3e-27	0.191239	462690	0.000253827	117.473
rs147412694	21	40702786	G	A	-0.0115726	0.00194865	2.9e-09	0.850009	462690	7.62204e-05	35.2691
rs2838834	21	46665208	C	T	-0.00936489	0.00151488	6.3e-10	0.699459	462690	8.25891e-05	38.2163
rs136233	22	31212410	A	G	-0.00995614	0.00176918	1.8e-08	0.809084	462690	6.84413e-05	31.6693	Sum R2	Combined F	Lower bound F
rs202645	22	41798520	A	G	-0.0101598	0.00172497	3.9e-09	0.202939	462690	7.49695e-05	34.6902	0.012003	44.6003	42.7
Notes. Instruments, GWAS Pvalue < 5x10-8, clump R2 = 0.001, clump distance = 10000 kb; MV, multivariable instruments and outcomes; CHR, chromosome; POS, position build 37; Beta, effect; SE, standard error of effect; EAF, effect allele frequency; Pvalue, p value of effect (two-sided Wald test): SNP R2, proportion of variability in exposure phenotype explained by instrument; F-statistic, indicating…
References
*Burgess S, Thompson SG; CRP CHD Genetics Collaboration. Avoiding bias from weak instruments in Mendelian randomization studies. Int J Epidemiol. 2011;40(3):755-64. doi: 10.1093/ije/dyr036. Epub 2011 Mar 16. PMID: 21414999.

## Sheet: eT3 DSM IVs
eTable 3. Instruments for schizophrenia, bipolar disorder, and major depression
TOC
SNP	Chr	Pos	Effect allele	Other allele	Beta	SE	Pvalue	EAF	Samplesize	R2	F-statistic
Schizophrenia
rs6673880	1	2373168	G	A	0.062301	0.0091	7.19e-12	0.495	127906	0.000366317	46.8713
rs3795310	1	8431607	T	C	-0.0509972	0.0087	5.75e-09	0.463	127906	0.000268563	34.3601
rs56335113	1	30427639	G	A	-0.064701	0.0094	6.02e-12	0.697	127906	0.000370267	47.3769
rs4653164	1	36627542	T	C	0.0511038	0.0092	3.08e-08	0.668	127906	0.000241177	30.8554
rs11210892	1	44100084	A	G	-0.0635005	0.0091	2.68e-12	0.67	127906	0.000380553	48.6936
rs1892346	1	66331478	A	T	0.0484027	0.0088	3.56e-08	0.564	127906	0.000236472	30.2534
rs12129573	1	73768366	A	C	0.0777994	0.0089	2.28e-18	0.366	127906	0.000597066	76.4139
rs11165867	1	97878068	T	C	0.0743034	0.0116	1.3e-10	0.16	127906	0.000320679	41.03
rs1198588	1	98552832	T	A	0.102598	0.0108	1.73e-21	0.788	127906	0.000705071	90.2465
rs12138231	1	150115398	A	T	0.0669949	0.0116	7.99e-09	0.817	127906	0.000260713	33.3555
rs16851048	1	177276006	C	T	0.0744973	0.0107	4.15e-12	0.195	127906	0.000378842	48.4745
rs7515363	1	200414959	T	C	-0.0535029	0.0089	1.84e-09	0.619	127906	0.000282463	36.1389
rs11587347	1	239198959	G	C	0.103895	0.0147	1.53e-12	0.094	127906	0.000390386	49.9522
rs145071536	1	243793012	C	T	0.0851005	0.012	1.62e-12	0.192	127906	0.000393043	50.2923
rs6715366	2	2327295	A	G	0.0540972	0.0097	2.49e-08	0.267	127906	0.000243114	31.1033
rs12712510	2	22749726	C	T	-0.0574006	0.0087	5.14e-11	0.527	127906	0.000340217	43.5306
rs3770754	2	37575381	G	C	-0.052896	0.0091	5.35e-09	0.368	127906	0.000264093	33.788
rs13011472	2	57961602	G	C	0.070401	0.0087	4.28e-16	0.484	127906	0.000511689	65.4816
rs6546857	2	73837955	G	A	0.0603978	0.0102	2.74e-09	0.232	127906	0.000274051	35.0624
rs6721531	2	79426855	T	A	-0.0517002	0.0091	1.47e-08	0.341	127906	0.000252291	32.2776
rs7575796	2	97746526	G	A	-0.0963006	0.0172	2.06e-08	0.094	127906	0.000245021	31.3474
rs13016542	2	145183851	C	T	-0.0883039	0.0129	8.28e-12	0.136	127906	0.00036621	46.8576
rs1881046	2	156835793	T	G	-0.0507026	0.0092	3.39e-08	0.34	127906	0.000237405	30.3728
rs2909457	2	162845855	A	G	-0.0489997	0.0087	1.48e-08	0.564	127906	0.000247942	31.7211
rs62183855	2	172956449	C	A	-0.0660967	0.0111	2.66e-09	0.192	127906	0.000277142	35.4579
rs11693094	2	185601420	T	C	-0.054403	0.0087	4.29e-10	0.461	127906	0.000305621	39.1027
rs12151767	2	198274929	A	G	-0.0611045	0.0086	1.31e-12	0.487	127906	0.000394537	50.4835
rs1451488	2	199990107	G	A	0.0708947	0.0087	4.47e-16	0.555	127906	0.000518887	66.4032
rs3739118	2	201253769	A	G	-0.057004	0.0095	2.36e-09	0.291	127906	0.000281417	36.0051
rs3791710	2	212290048	C	T	-0.0600033	0.0108	3.02e-08	0.203	127906	0.000241272	30.8676
rs778371	2	233743109	G	A	0.0806029	0.0095	1.49e-17	0.286	127906	0.000562495	71.987
rs17194490	3	2547786	T	G	0.0781994	0.0116	1.8e-11	0.161	127906	0.000355178	45.4455
rs12489270	3	16875823	C	T	0.0579046	0.0089	7.47e-11	0.375	127906	0.000330835	42.3298
rs1430894	3	17868759	T	C	0.0532953	0.0086	6.15e-10	0.483	127906	0.000300165	38.4044
rs6549963	3	30044778	C	T	-0.0483043	0.0088	4.31e-08	0.416	127906	0.000235512	30.1305
rs9876421	3	36848316	T	C	0.0625033	0.0092	9.19e-12	0.343	127906	0.00036073	46.1562
rs2710323	3	52815905	C	T	-0.0784044	0.0086	1.23e-19	0.49	127906	0.000649398	83.1159
rs6798742	3	63903759	G	A	0.0610991	0.0093	4.57e-11	0.307	127906	0.000337339	43.1622
rs60135207	3	71563777	T	G	-0.0495994	0.0088	1.53e-08	0.415	127906	0.000248307	31.7678
rs167924	3	107379837	G	A	0.0501992	0.009	2.34e-08	0.631	127906	0.000243171	31.1106
rs1604060	3	117772036	G	A	0.0772051	0.014	3.24e-08	0.885	127906	0.000237707	30.4114
rs7634476	3	136398387	G	A	0.0577033	0.0088	5.46e-11	0.586	127906	0.000336046	42.9968
rs308697	3	161487491	A	C	-0.0501036	0.0087	8.83e-09	0.436	127906	0.000259236	33.1665
rs7647398	3	180733150	T	C	-0.0774979	0.0109	1.07e-12	0.2	127906	0.000395061	50.5507
rs35734242	4	706700	C	T	0.050704	0.0089	1.37e-08	0.426	127906	0.00025369	32.4567
rs215412	4	23423586	A	G	0.0577033	0.0091	2.69e-10	0.328	127906	0.000314261	40.2086
rs11941714	4	31202669	A	G	-0.0515957	0.0093	3.07e-08	0.336	127906	0.000240583	30.7795
rs13107325	4	103188709	T	C	0.158703	0.0168	2.9e-21	0.067	127906	0.000697201	89.2384
rs1427633	4	167974142	C	G	-0.0483043	0.0088	4.1e-08	0.593	127906	0.000235512	30.1305
rs2333321	4	176859992	G	A	-0.0712038	0.0105	1.25e-11	0.792	127906	0.000359402	45.9862
rs10035564	5	45252500	G	A	0.0668024	0.0092	4.38e-13	0.331	127906	0.000412039	52.724
rs4700418	5	60621839	G	C	0.0701972	0.0087	5.37e-16	0.493	127906	0.000508732	65.103
rs16867571	5	88743219	G	A	-0.0657035	0.0104	2.68e-10	0.235	127906	0.000311949	39.9126
rs1901512	5	101723875	C	T	-0.058401	0.0094	5.72e-10	0.699	127906	0.000301691	38.5998
rs187557	5	106766340	T	C	-0.0666956	0.0119	2.03e-08	0.848	127906	0.000245529	31.4124
rs10117	5	137892170	A	G	-0.0549994	0.0088	4.66e-10	0.398	127906	0.0003053	39.0616
rs9687282	5	139065988	G	T	0.0525994	0.0091	7.33e-09	0.334	127906	0.000261141	33.4102
rs72802868	5	152235215	T	G	-0.0691995	0.0096	4.55e-13	0.294	127906	0.000406066	51.9593
rs11740474	5	153680747	T	A	0.0536962	0.0088	1.13e-09	0.415	127906	0.000291008	37.2325
rs12652777	5	155775075	C	T	-0.0487997	0.0086	1.52e-08	0.522	127906	0.000251673	32.1986
rs13195636	6	27509493	C	A	-0.210504	0.0159	6.55e-40	0.091	127906	0.00136849	175.278
rs9461916	6	33796794	C	T	0.0532953	0.0088	1.64e-09	0.594	127906	0.00028668	36.6786
rs2815731	6	73155285	A	C	-0.0600033	0.0091	4.39e-11	0.358	127906	0.000339804	43.4778
rs217336	6	84341803	A	C	-0.0503033	0.0087	8.05e-09	0.434	127906	0.000261306	33.4314
rs634940	6	93077500	T	G	0.0663962	0.0099	1.78e-11	0.252	127906	0.000351538	44.9796
rs58120505	7	2029867	C	T	-0.089603	0.0088	2.24e-24	0.418	127906	0.00080991	103.676
rs79210963	7	24717969	C	T	0.0856015	0.0137	4.14e-10	0.108	127906	0.000305139	39.0411
rs1914399	7	71770973	G	C	-0.0491044	0.0087	1.4e-08	0.521	127906	0.000249002	31.8568
rs6943762	7	86403263	C	T	-0.105098	0.0132	1.57e-15	0.13	127906	0.000495376	63.393
rs13233308	7	87244960	T	C	-0.0487044	0.0086	1.75e-08	0.484	127906	0.000250692	32.073
rs2252074	7	104594253	G	T	0.0685037	0.0088	6.19e-15	0.395	127906	0.00047355	60.5986
rs6974218	7	110056000	C	A	-0.0548953	0.0089	6.8e-10	0.382	127906	0.000297352	38.0444
rs11534045	7	110935979	A	G	-0.0627964	0.0093	1.4e-11	0.325	127906	0.000356335	45.5936
rs1593304	7	131619847	G	A	0.0641013	0.0111	7.45e-09	0.801	127906	0.000260666	33.3494
rs7798283	7	133128127	G	T	-0.074003	0.0134	3.49e-08	0.133	127906	0.000238394	30.4992
rs728055	7	137072531	A	T	-0.0673969	0.009	8.85e-14	0.358	127906	0.000438242	56.0783
rs10503253	8	4180844	A	C	0.0620031	0.0106	4.53e-09	0.206	127906	0.000267429	34.2149
rs4921741	8	17070926	G	A	0.0559991	0.0098	1.21e-08	0.261	127906	0.000255216	32.652
rs73229090	8	27442127	A	C	-0.102602	0.0142	4.34e-13	0.112	127906	0.000408006	52.2077
rs79445414	8	33863561	C	T	0.1234	0.0222	2.8e-08	0.04	127906	0.000241506	30.8976
rs6984242	8	60700469	A	G	-0.0546965	0.0087	3.85e-10	0.6	127906	0.000308927	39.5258
rs10957321	8	65605878	A	G	0.0475949	0.0086	3.48e-08	0.511	127906	0.000239403	30.6284
rs1915019	8	89283689	G	A	-0.0570984	0.0098	6.57e-09	0.75	127906	0.000265332	33.9466
rs10086619	8	111580570	G	A	0.0722052	0.0116	4.97e-10	0.161	127906	0.00030283	38.7455
rs4129585	8	143312933	C	A	-0.0749962	0.0087	5.11e-18	0.562	127906	0.000580627	74.3088
rs11136325	8	144870701	A	G	-0.0537967	0.0091	3.05e-09	0.579	127906	0.000273161	34.9485
rs498591	9	14509105	T	A	0.0724954	0.0121	2.11e-09	0.146	127906	0.000280568	35.8963
rs505061	9	22767164	A	C	0.0534957	0.0086	5.8e-10	0.488	127906	0.000302426	38.6938
rs2381411	9	36319928	C	T	0.050399	0.0088	1.25e-08	0.402	127906	0.000256375	32.8004
rs500102	9	77358745	C	T	-0.0517002	0.0088	4.87e-09	0.591	127906	0.000269781	34.5159
rs3824451	9	101071522	C	T	0.0655951	0.0118	2.54e-08	0.153	127906	0.000241537	30.9014
rs2078266	9	138378856	G	A	-0.0696007	0.0126	2.94e-08	0.829	127906	0.000238502	30.5131
rs17731	10	3821561	A	G	0.0523992	0.0089	4.37e-09	0.365	127906	0.000270932	34.6633
rs6482437	10	18726326	C	A	0.0989036	0.0142	3.33e-12	0.888	127906	0.000379133	48.5118
rs12771371	10	54063083	A	G	-0.0524027	0.0093	1.94e-08	0.311	127906	0.000248166	31.7498
rs61857878	10	92789488	T	A	-0.0600974	0.0102	4.44e-09	0.254	127906	0.000271333	34.7145
rs11191580	10	104906211	C	T	-0.131703	0.0155	1.77e-17	0.09	127906	0.000564147	72.1985
rs11027839	11	24389235	C	A	0.0515038	0.0086	2.4e-09	0.5	127906	0.00028033	35.8659
rs4636654	11	28642653	A	G	-0.0483043	0.0089	4.89e-08	0.402	127906	0.000230251	29.4572
rs12285419	11	46343189	A	C	0.0849045	0.011	1.05e-14	0.188	127906	0.000465568	59.5766
rs708228	11	57585662	T	C	0.0527997	0.0091	6.56e-09	0.329	127906	0.000263133	33.6651
rs72943392	11	81178838	C	G	0.0534957	0.0096	2.39e-08	0.289	127906	0.000242716	31.0524
rs2514218	11	113392994	T	C	-0.0704957	0.0092	1.35e-14	0.344	127906	0.000458838	58.7151
rs12293670	11	124612932	G	A	-0.0704957	0.0092	1.56e-14	0.34	127906	0.000458838	58.7151
rs7112616	11	130805334	C	T	-0.0522034	0.0086	1.52e-09	0.498	127906	0.000287995	36.8469
rs3802924	11	133827733	C	A	-0.0736036	0.0108	9.58e-12	0.212	127906	0.000362996	46.4462
rs11223774	11	134247315	G	A	-0.0524976	0.0094	2.74e-08	0.706	127906	0.000243796	31.1906
rs1860002	12	2413803	T	C	-0.0837987	0.0087	1.04e-21	0.543	127906	0.00072482	92.7761
rs10876446	12	53760710	C	G	0.0540022	0.0094	1.03e-08	0.312	127906	0.000257967	33.004
rs61937595	12	57682956	T	C	-0.130098	0.0162	1.15e-15	0.092	127906	0.000503966	64.4928
rs12303743	12	72259954	C	G	0.0874988	0.0145	1.59e-09	0.094	127906	0.000284612	36.414
rs6538539	12	95195293	T	G	-0.0567961	0.0086	4.43e-11	0.549	127906	0.00034088	43.6154
rs10861176	12	104631552	A	G	0.0555021	0.0098	1.59e-08	0.737	127906	0.000250707	32.075
rs4766428	12	110723245	T	C	0.0750038	0.0089	3.93e-17	0.441	127906	0.000554951	71.021
rs1615350	12	123650335	T	C	-0.0736036	0.0098	4.92e-14	0.744	127906	0.000440822	56.4087
rs12833624	12	124476873	T	C	0.0501992	0.009	2.77e-08	0.342	127906	0.000243171	31.1106
rs2455415	13	38860697	T	C	0.0494949	0.0088	1.69e-08	0.413	127906	0.000247262	31.6341
rs12877581	13	74325499	C	G	0.0596014	0.0099	1.8e-09	0.277	127906	0.000283288	36.2445
rs9318627	13	79930079	C	A	-0.0611986	0.0088	4.35e-12	0.4	127906	0.000377975	48.3635
rs1953205	14	30300361	A	T	0.0499048	0.0089	2.21e-08	0.485	127906	0.000245758	31.4416
rs12883788	14	33303540	T	C	0.0613011	0.0087	1.86e-12	0.458	127906	0.000388006	49.6476
rs2999392	14	51655145	T	C	0.0517987	0.0094	3.05e-08	0.691	127906	0.000237349	30.3656
rs2332700	14	72417326	G	C	-0.0750982	0.0099	3.88e-14	0.753	127906	0.000449679	57.5425
rs1540840	14	99733384	C	G	-0.0556996	0.0093	2.21e-09	0.475	127906	0.000280366	35.8706
rs10873538	14	104255569	G	T	0.0665031	0.0091	3.01e-13	0.334	127906	0.000417377	53.4073
rs56205728	15	40567237	A	G	0.0630037	0.0097	1.01e-10	0.287	127906	0.000329727	42.188
rs62018952	15	44080737	C	T	0.0584027	0.0097	1.94e-09	0.726	127906	0.00028334	36.2512
rs35351411	15	61872197	C	A	0.0635044	0.0087	2.21e-13	0.544	127906	0.000416387	53.2806
rs2456020	15	78868398	T	C	-0.0815984	0.0102	1.13e-15	0.241	127906	0.000500098	63.9975
rs4779050	15	83368738	G	T	-0.0579953	0.0089	7.27e-11	0.633	127906	0.000331872	42.4625
rs4702	15	91426560	A	G	-0.0843044	0.0089	2.79e-21	0.56	127906	0.000701011	89.7264
rs8055219	16	13753384	A	G	0.0665031	0.0101	5.69e-11	0.229	127906	0.000338846	43.3552
rs3814883	16	29994922	T	C	-0.0670977	0.0087	1.58e-14	0.467	127906	0.000464819	59.4808
rs149165	16	58659307	G	T	-0.0481995	0.0087	3e-08	0.446	127906	0.000239912	30.6935
rs4575535	16	89559297	G	A	0.0557982	0.0096	5.77e-09	0.704	127906	0.000264054	33.783
rs73292401	17	12875908	A	T	0.0676045	0.0109	5.48e-10	0.192	127906	0.000300661	38.4679
rs57433322	17	19141582	G	C	-0.0830996	0.0139	1.99e-09	0.122	127906	0.000279355	35.7411
rs2696466	17	44289832	G	A	-0.0611986	0.0092	2.64e-11	0.403	127906	0.000345833	44.2494
rs9304548	18	27500959	A	C	-0.0567016	0.01	1.59e-08	0.748	127906	0.000251299	32.1507
rs4632195	18	50746748	T	C	0.0471964	0.0086	4.59e-08	0.52	127906	0.000235412	30.1176
rs9636107	18	53200117	G	A	0.0698969	0.0086	5.11e-16	0.471	127906	0.000516183	66.057
rs11664298	18	77578986	A	G	0.0773995	0.0108	8.94e-13	0.193	127906	0.000401387	51.3604
rs76838079	18	77633271	T	C	0.0780048	0.0138	1.53e-08	0.146	127906	0.000249738	31.951
rs72986630	19	11849736	T	C	0.112296	0.0179	3.59e-10	0.068	127906	0.000307608	39.357
rs1000237	19	19518316	A	T	0.0732053	0.0089	2.8e-16	0.355	127906	0.00052867	67.6558
rs2053079	19	30987423	G	A	0.0598986	0.0101	3.01e-09	0.237	127906	0.000274904	35.1715
rs7251	19	50162909	G	C	-0.0641009	0.0094	8.29e-12	0.328	127906	0.000363433	46.5021
rs4812325	20	37485458	A	G	0.0719042	0.0089	8.96e-16	0.616	127906	0.000510054	65.2722
rs11696755	20	48105317	C	T	0.0636962	0.011	7.26e-09	0.184	127906	0.000262082	33.5306
rs113264400	20	62150128	C	T	0.112296	0.0202	2.86e-08	0.048	127906	0.000241563	30.9048
rs132582	22	39988175	T	C	-0.0509972	0.0086	3.26e-09	0.545	127906	0.000274843	35.1638
rs5751191	22	42370991	C	T	0.0655951	0.0086	3e-14	0.501	127906	0.000454629	58.1763
rs8138941	22	50290678	A	G	0.0580953	0.0106	4.46e-08	0.204	127906	0.000234789	30.0379	Sum R2	Combined F	Lower bound F
rs6010045	22	51103091	C	T	0.0548998	0.0095	7.44e-09	0.698	127906	0.00026103	33.396	0.0536742	47.0517	45.2
Bipolar disorder
rs2126180	1	61105668	A	G	0.0566021	0.0094	1.62099e-09	NA	413466	8.76862e-05	36.2585
rs10737496	1	163745389	T	C	-0.0542041	0.0094	7.172e-09	NA	413466	8.04144e-05	33.2513
rs13417268	2	169481837	G	C	-0.0618004	0.011	2.054e-08	NA	413466	7.63351e-05	31.5644
rs4619651	2	97416153	A	G	-0.0660967	0.0101	4.77639e-11	NA	413466	0.00010357	42.8269
rs17183814	2	166152389	A	G	-0.102899	0.0185	2.678e-08	NA	413466	7.48181e-05	30.937
rs2011302	2	193738336	A	T	0.0529051	0.0097	4.25402e-08	NA	413466	7.19417e-05	29.7476
rs9834970	3	36856030	C	T	0.0830012	0.0093	6.63437e-19	NA	413466	0.00019261	79.6531
rs2336147	3	52626443	C	T	-0.067696	0.0093	3.61493e-13	NA	413466	0.000128134	52.9859
rs6806239	3	70488207	G	T	-0.0660967	0.0119	2.64101e-08	NA	413466	7.46094e-05	30.8507
rs696366	3	107757060	A	C	-0.0515957	0.0094	4.46396e-08	NA	413466	7.28618e-05	30.1281
rs112481526	4	123076007	G	A	0.0630996	0.0105	1.85601e-09	NA	413466	8.73367e-05	36.1139
rs7707252	5	78840610	G	A	0.0571949	0.0104	3.63697e-08	NA	413466	7.31436e-05	30.2446
rs6887473	5	80961069	A	G	-0.0603046	0.0105	8.81394e-09	NA	413466	7.97715e-05	32.9854
rs10043984	5	137712121	T	C	0.0593042	0.0108	3.70903e-08	NA	413466	7.29209e-05	30.1525
rs10866641	5	169289206	C	T	-0.0625991	0.0094	2.78997e-11	NA	413466	0.000107249	44.3487
rs28565152	5	7542911	A	G	0.0671018	0.0112	1.963e-09	NA	413466	8.6807e-05	35.8949
rs1487445	6	98565211	T	C	0.0741957	0.0093	1.48388e-15	NA	413466	0.000153916	63.649
rs10455979	6	166995260	G	C	0.0555973	0.0095	4.21803e-09	NA	413466	8.28294e-05	34.25
rs34505465	6	26463575	T	G	-0.1364	0.0175	5.75043e-15	NA	413466	0.000146909	60.7509
rs41315395	6	32201469	A	C	0.0719042	0.0127	1.47601e-08	NA	413466	7.75225e-05	32.0554
rs10255167	7	140676153	A	G	0.0663962	0.0118	1.59901e-08	NA	413466	7.65684e-05	31.6608
rs113779084	7	11871787	A	G	0.0754997	0.0102	1.42298e-13	NA	413466	0.000132493	54.7886
rs11764361	7	105043229	G	A	-0.0614995	0.0104	3.47096e-09	NA	413466	8.45668e-05	34.9685
rs12668848	7	2020995	A	G	-0.057004	0.0095	1.902e-09	NA	413466	8.70735e-05	36.0051
rs6954854	7	21492589	A	G	-0.0582972	0.0094	5.93595e-10	NA	413466	9.30164e-05	38.4627
rs6946056	7	131870597	C	A	0.0532004	0.0097	3.65502e-08	NA	413466	7.2747e-05	30.0806
rs6992333	8	144993377	G	A	0.060196	0.01	1.62099e-09	NA	413466	8.76309e-05	36.2356
rs62489493	8	9763581	G	C	0.089695	0.0135	2.6418e-11	NA	413466	0.000106754	44.1437
rs2953928	8	34152492	A	G	0.116096	0.02	6.24899e-09	NA	413466	8.14891e-05	33.6957
rs62581014	9	141066490	T	C	0.0652001	0.0117	2.77402e-08	NA	413466	7.51022e-05	31.0545
rs1998820	10	18751103	A	T	-0.0836976	0.0152	4.09996e-08	NA	413466	7.33276e-05	30.3207
rs2273738	10	111648659	T	C	0.0916987	0.0136	1.62705e-11	NA	413466	0.000109941	45.462
rs10994415	10	62322034	C	T	0.118097	0.0174	1.13999e-11	NA	413466	0.000111402	46.0659
rs7108878	11	79107807	G	T	0.081004	0.0147	3.61202e-08	NA	413466	7.34356e-05	30.3653
rs10791849	11	65890597	A	T	-0.0693955	0.0121	9.891e-09	NA	413466	7.95459e-05	32.8921
rs174592	11	61618608	G	A	0.072001	0.0097	9.9243e-14	NA	413466	0.00013324	55.0977
rs12575685	11	70517927	A	G	0.0652001	0.0101	1.243e-10	NA	413466	0.000100779	41.6729
rs11062170	12	2348844	C	G	0.0778967	0.0098	1.86896e-15	NA	413466	0.000152785	63.1809
rs35306827	13	113869045	A	G	-0.0659001	0.0112	3.555e-09	NA	413466	8.37259e-05	34.6207
rs2693698	14	99719219	G	A	0.053	0.0094	1.96101e-08	NA	413466	7.68817e-05	31.7904
rs748455	15	85149575	C	T	-0.0674998	0.0103	5.01072e-11	NA	413466	0.000103859	42.9468
rs35958438	15	38973793	A	G	-0.0642041	0.0117	3.83001e-08	NA	413466	7.28253e-05	30.113
rs4447398	15	42904904	C	A	-0.0821973	0.0138	2.613e-09	NA	413466	8.57985e-05	35.4778
rs7201930	16	9958655	C	T	0.0586042	0.0104	1.893e-08	NA	413466	7.67923e-05	31.7534
rs28455634	16	9230816	A	G	-0.0627964	0.0099	2.62597e-10	NA	413466	9.73009e-05	40.2345
rs4790841	17	1835482	T	C	0.0729041	0.0132	3.14101e-08	NA	413466	7.37708e-05	30.5039
rs61554907	17	38220432	T	G	0.0868005	0.0154	1.63599e-08	NA	413466	7.68298e-05	31.769
rs228768	17	42191893	T	G	-0.064401	0.0102	2.82703e-10	NA	413466	9.64058e-05	39.8644
rs6104027	20	43760461	G	A	-0.0603046	0.0095	1.93201e-10	NA	413466	9.74477e-05	40.2952
rs237460	20	48033127	T	C	0.0553013	0.0094	4.25305e-09	NA	413466	8.37026e-05	34.6111
rs13044225	20	60865815	G	A	0.0546991	0.0095	8.49806e-09	NA	413466	8.01749e-05	33.1523	Sum R2	Combined F	Lower bound F
rs5758064	22	41153879	C	T	-0.0524027	0.0093	2.01099e-08	NA	413466	7.67836e-05	31.7498	0.00484558	38.7114	35.9
Major depression
rs7551758	1	52274078	G	T	0.0283	0.0043	5.1074e-11	0.5329	500199	8.65876e-05	43.3148
rs2568958	1	72765116	A	G	0.0382	0.0044	2.90202e-18	0.6042	500199	0.000150665	75.374
rs10913112	1	175913828	T	C	-0.0262	0.0045	4.52501e-09	0.378	500199	6.7765e-05	33.8983
rs17641524	1	197704717	T	C	-0.03	0.0053	1.502e-08	0.2101	500199	6.40501e-05	32.0399
rs354155	1	49675276	C	G	-0.0449	0.0075	1.75102e-09	0.0923	500199	7.16467e-05	35.8402
rs7538938	1	67132262	C	T	0.0251	0.0043	7.28903e-09	0.5599	500199	6.81143e-05	34.073
rs4141983	1	18122009	C	T	-0.0264	0.0046	9.69192e-09	0.326	500199	6.58447e-05	32.9376
rs2111592	2	208049581	A	G	0.0263	0.0046	1.34999e-08	0.3141	500199	6.53468e-05	32.6886
rs72948506	2	212618440	A	G	0.0265	0.0047	1.71498e-08	0.2975	500199	6.35515e-05	31.7904
rs35469634	3	158171455	G	A	-0.0241	0.0044	3.27899e-08	0.5774	500199	5.99736e-05	30.0005
rs843812	3	61255413	A	G	0.0248	0.0044	1.40501e-08	0.4117	500199	6.35079e-05	31.7686
rs9831648	3	49214303	T	G	-0.0292	0.0052	1.58599e-08	0.7739	500199	6.3036e-05	31.5325
rs66511648	3	117515519	C	T	0.0297	0.0048	6.03004e-10	0.284	500199	7.6534e-05	38.2852
rs76954012	3	115977242	A	T	0.0412	0.0074	2.41002e-08	0.0931	500199	6.19671e-05	30.9978
rs30266	5	103972357	A	G	0.0366	0.0046	1.42791e-15	0.3271	500199	0.000126546	63.3062
rs247910	5	87630769	G	A	0.0237	0.0043	4.71205e-08	0.457	500199	6.07282e-05	30.378
rs7725715	5	164487555	A	G	0.029	0.0043	1.60694e-11	0.5343	500199	9.09236e-05	45.484
rs150186873	6	27182377	C	A	0.0704	0.012	4.51305e-09	0.0327	500199	6.88034e-05	34.4178
rs2232423	6	28366151	G	A	-0.062	0.007	1.13501e-18	0.1056	500199	0.000156811	78.449
rs9364755	6	165117329	G	A	0.0283	0.0051	3.48602e-08	0.2262	500199	6.15549e-05	30.7916
rs2214123	6	67000001	G	A	-0.0261	0.0045	8.55598e-09	0.6466	500199	6.72487e-05	33.64
rs2876520	6	142996618	G	C	0.026	0.0043	2.24099e-09	0.4688	500199	7.30862e-05	36.5603
rs2522831	7	82448100	C	T	0.024	0.0043	2.113e-08	0.4739	500199	6.22753e-05	31.152
rs4730387	7	109100414	A	T	0.0238	0.0043	4.12003e-08	0.4659	500199	6.12417e-05	30.6349
rs150346963	7	117625599	T	C	0.0283	0.0044	1.15699e-10	0.4118	500199	8.26968e-05	41.3683
rs3807865	7	12250402	A	G	0.031	0.0044	1.09295e-12	0.4105	500199	9.92275e-05	49.6384
rs10235664	7	2086814	C	T	-0.027	0.0049	4.67703e-08	0.2529	500199	6.06969e-05	30.3623
rs59082935	7	38724868	T	C	0.0363	0.0066	3.071e-08	0.1342	500199	6.04723e-05	30.25
rs62535714	9	37182655	A	G	0.0339	0.0058	4.68598e-09	0.1639	500199	6.82922e-05	34.162
rs1931388	9	11203149	G	A	-0.0295	0.0044	1.67996e-11	0.4042	500199	8.9858e-05	44.9509
rs59283172	9	25232978	A	G	-0.039	0.007	2.40902e-08	0.1081	500199	6.20531e-05	31.0408
rs2418449	9	119731359	C	T	-0.0281	0.0048	4.24502e-09	0.281	500199	6.85106e-05	34.2713
rs1021363	10	106610839	G	A	-0.03	0.0045	2.28718e-11	0.6434	500199	8.88456e-05	44.4444
rs198457	11	61471678	T	C	-0.0315	0.0056	1.89998e-08	0.1886	500199	6.32521e-05	31.6406
rs4497414	11	88756779	C	T	0.0291	0.0044	2.92685e-11	0.44	500199	8.74379e-05	43.7402
rs4936276	11	113365141	C	G	0.0278	0.0044	3.57001e-10	0.622	500199	7.98007e-05	39.9194
rs61914045	12	52352301	A	G	0.0309	0.0054	7.96398e-09	0.2034	500199	6.54573e-05	32.7438
rs9529218	13	31790053	T	C	-0.034	0.0054	2.231e-10	0.2031	500199	7.92489e-05	39.6433
rs9536381	13	53860655	T	C	0.0255	0.0046	2.61698e-08	0.3259	500199	6.14321e-05	30.7302
rs508502	13	80921519	T	C	-0.0264	0.0048	3.55599e-08	0.2992	500199	6.04723e-05	30.25
rs1950829	14	42097937	G	A	-0.0297	0.0043	4.73805e-12	0.5173	500199	9.53656e-05	47.7063
rs754287	14	103997525	A	T	-0.0289	0.0045	1.31099e-10	0.3664	500199	8.24503e-05	41.2449
rs7152906	14	75125540	C	T	0.0258	0.0043	1.87301e-09	0.5196	500199	7.19662e-05	36
rs28541419	15	88945878	G	C	-0.0292	0.0052	1.75598e-08	0.2308	500199	6.3036e-05	31.5325
rs12919291	16	13800430	C	G	0.0327	0.0055	3.092e-09	0.1884	500199	7.06637e-05	35.3484
rs4799949	18	35155910	T	C	-0.0292	0.0046	1.40301e-10	0.6684	500199	8.05512e-05	40.2949
rs12967143	18	53099012	C	G	-0.0345	0.0047	2.52697e-13	0.7012	500199	0.000107709	53.8818
rs7241572	18	77580712	A	G	0.0323	0.0054	2.43299e-09	0.2047	500199	7.15227e-05	35.7781
rs1367635	18	50861409	C	T	0.0253	0.0043	4.35402e-09	0.5148	500199	6.9204e-05	34.6182	Sum R2	Combined F	Lower bound F
rs13037326	20	44692598	T	C	0.031	0.0049	2.398e-10	0.2597	500199	8.00117e-05	40.025	0.00382804	37.6853	34.9
Notes. Instruments, GWAS Pvalue < 5x10-8, clump R2 = 0.001, clump distance = 10000 kb; MV, multivariable instruments and outcomes; CHR, chromosome; POS, position build 37; Beta, effect; SE, standard error of effect; EAF, effect allele frequency; Pvalue, p value of effect (two-sided Wald test): SNP R2, proportion of variability in exposure phenotype explained by instrument; F-statistic, indicating…
References
*Burgess S, Thompson SG; CRP CHD Genetics Collaboration. Avoiding bias from weak instruments in Mendelian randomization studies. Int J Epidemiol. 2011;40(3):755-64. doi: 10.1093/ije/dyr036. Epub 2011 Mar 16. PMID: 21414999.

## Sheet: eT4 FGR10 instruments
eTable 4. Finngen R10 neuropsychiatric exposure instruments
TOC
				ID exposure	SNP	chr	pos	effect allele	other allele	beta	se	Pvalue	eaf	samplesize	R2	F-statistic
SCZ	schizophrenia			FGR10_SCZ	rs114666746	1	237699288	T	C	-0.42156	0.0921132	4.72716e-06	0.023086	405094	5.17007e-05	20.9447
BIPO	bipolar affective disorder			FGR10_SCZ	rs145866533	2	19624721	A	G	-0.504017	0.105801	1.89972e-06	0.0172257	405094	5.60184e-05	22.694
DEP	depression			FGR10_SCZ	rs561105713	2	90321214	G	C	0.197612	0.0430507	4.42782e-06	0.11757	405094	5.20101e-05	21.0701
				FGR10_SCZ	rs1345660	5	120919490	T	G	-0.125981	0.0266234	2.22336e-06	0.630717	405094	5.52718e-05	22.3915
				FGR10_SCZ	rs12652777	5	156348065	C	T	-0.120242	0.0258575	3.31681e-06	0.531378	405094	5.33778e-05	21.6242
				FGR10_SCZ	rs9367849	6	14724751	G	C	0.197541	0.0412189	1.64721e-06	0.109602	405094	5.66945e-05	22.9679
				FGR10_SCZ	rs7755858	6	32802334	C	A	-0.128422	0.0272932	2.53536e-06	0.345795	405094	5.465e-05	22.1396
				FGR10_SCZ	rs76976716	6	128356116	C	T	0.187529	0.0407236	4.1261e-06	0.110564	405094	5.23439e-05	21.2053
				FGR10_SCZ	rs6461352	7	2381657	A	G	0.126314	0.0271501	3.28058e-06	0.642916	405094	5.34295e-05	21.6451
				FGR10_SCZ	rs3128405	7	112569560	A	G	-0.168864	0.0364209	3.54446e-06	0.152819	405094	5.30633e-05	21.4967
				FGR10_SCZ	rs6966281	7	132254994	T	G	0.124839	0.0268702	3.38439e-06	0.624	405094	5.32819e-05	21.5853
				FGR10_SCZ	rs192296165	7	154648730	T	C	-1.14333	0.247892	3.98391e-06	0.00411638	405094	5.25097e-05	21.2725
				FGR10_SCZ	rs16919476	10	19868059	G	C	-0.151914	0.0328645	3.79254e-06	0.200424	405094	5.27428e-05	21.3669
				FGR10_SCZ	rs2588988	10	61810369	C	T	0.17348	0.0369693	2.6983e-06	0.130286	405094	5.43547e-05	22.02
				FGR10_SCZ	rs59665366	12	56942603	A	C	0.154779	0.0335113	3.86136e-06	0.170762	405094	5.26578e-05	21.3325
				FGR10_SCZ	rs73150893	12	130427248	A	G	0.195432	0.0406913	1.5647e-06	0.103347	405094	5.69387e-05	23.0668
				FGR10_SCZ	rs28442006	15	61609404	G	C	-0.139322	0.0298986	3.16512e-06	0.257995	405094	5.35992e-05	21.7139
				FGR10_SCZ	rs17187183	15	73759345	G	A	0.12448	0.0259592	1.62499e-06	0.448739	405094	5.67592e-05	22.9941
				FGR10_SCZ	rs75289223	16	56451339	T	G	-0.277405	0.0579363	1.68368e-06	0.0584404	405094	5.65909e-05	22.9259
				FGR10_SCZ	rs76019702	17	14718068	A	G	-2.01766	0.409791	8.49552e-07	0.00210978	405094	5.98397e-05	24.2422
				FGR10_SCZ	rs72827147	17	39584659	G	T	-0.283553	0.0587418	1.38535e-06	0.056283	405094	5.75166e-05	23.301	Sum R2	Average F
				FGR10_SCZ	rs2280692	19	47428756	C	T	-0.151151	0.0323536	2.98504e-06	0.80926	405094	5.38763e-05	21.8261	0.00119923	22.083
				FGR10_BIPO	rs17453148	1	81331363	A	C	0.140865	0.0301665	3.01828e-06	0.0904692	366859	5.94335e-05	21.805
				FGR10_BIPO	rs2174287	2	8436058	T	A	0.119063	0.0248491	1.65592e-06	0.83178	366859	6.25757e-05	22.9579
				FGR10_BIPO	rs116340739	2	50385494	C	T	-0.272047	0.0565622	1.51165e-06	0.0290118	366859	6.30534e-05	23.1332
				FGR10_BIPO	rs139136758	3	21541472	A	G	0.245278	0.0536368	4.80939e-06	0.0247241	366859	5.6999e-05	20.9118
				FGR10_BIPO	rs78653114	3	159973724	C	T	-0.264607	0.0571797	3.69854e-06	0.0285088	366859	5.83706e-05	21.415
				FGR10_BIPO	rs299387	5	17377966	T	C	0.0859957	0.0187495	4.5063e-06	0.657401	366859	5.7339e-05	21.0365
				FGR10_BIPO	rs35309249	5	159761490	T	C	-0.224794	0.0489501	4.38349e-06	0.0384308	366859	5.74828e-05	21.0893
				FGR10_BIPO	rs6942955	7	113488859	G	C	0.082051	0.0179203	4.67929e-06	0.560255	366859	5.71417e-05	20.9641
				FGR10_BIPO	rs73377499	8	116125852	G	A	0.109541	0.0219586	6.08485e-07	0.195994	366859	6.7829e-05	24.8854
				FGR10_BIPO	rs35032760	9	10167966	A	C	-0.105298	0.0227046	3.52282e-06	0.194756	366859	5.86257e-05	21.5086
				FGR10_BIPO	rs1847140	11	89303896	G	A	0.092395	0.018794	8.82409e-07	0.322193	366859	6.58765e-05	24.169
				FGR10_BIPO	rs11822347	11	94210668	A	G	-0.0847999	0.0180638	2.67319e-06	0.414737	366859	6.00686e-05	22.038
				FGR10_BIPO	rs77440502	12	123823362	T	A	0.256888	0.0556277	3.87472e-06	0.0234106	366859	5.81274e-05	21.3258
				FGR10_BIPO	rs28625071	15	93385929	A	C	0.104438	0.0214878	1.17195e-06	0.212601	366859	6.43882e-05	23.6229
				FGR10_BIPO	rs559910	18	37387214	C	T	-0.0842593	0.0179333	2.62096e-06	0.438094	366859	6.01714e-05	22.0757
				FGR10_BIPO	rs60839577	18	39128743	C	A	0.086082	0.017795	1.31538e-06	0.536006	366859	6.37825e-05	23.4007
				FGR10_BIPO	rs189143685	19	11163492	T	C	0.214032	0.0468807	4.98414e-06	0.032925	366859	5.68127e-05	20.8434
				FGR10_BIPO	rs141472442	22	45202544	C	T	-0.207675	0.043462	1.76771e-06	0.0495596	366859	6.22333e-05	22.8323	0.00109031	22.223
				FGR10_DEP	rs7556072	1	17381854	A	G	-0.0389039	0.0072157	6.98474e-08	0.437911	406986	7.14198e-05	29.0689
				FGR10_DEP	rs771124	1	34161697	C	T	-0.0612049	0.0131119	3.04292e-06	0.921503	406986	5.35351e-05	21.7892
				FGR10_DEP	rs7539648	1	217082438	A	G	-0.0353196	0.00746031	2.19776e-06	0.647478	406986	5.50699e-05	22.4139
				FGR10_DEP	rs11801168	1	226357130	T	C	-0.0397419	0.00713585	2.55717e-08	0.488404	406986	7.62067e-05	31.0174
				FGR10_DEP	rs1418131	1	230468381	T	C	0.0340409	0.00728188	2.9432e-06	0.400104	406986	5.36923e-05	21.8532
				FGR10_DEP	rs7560281	2	22508081	C	T	-0.0381253	0.00714776	9.61324e-08	0.520362	406986	6.98999e-05	28.4503
				FGR10_DEP	rs4257356	2	23117508	A	G	0.0348121	0.00725019	1.57453e-06	0.423318	406986	5.66445e-05	23.0548
				FGR10_DEP	rs3816370	2	38299182	T	A	-0.0333112	0.00726105	4.4825e-06	0.411851	406986	5.17106e-05	21.0466
				FGR10_DEP	rs17398392	2	48716002	T	G	-0.0815651	0.0175161	3.21507e-06	0.0458629	406986	5.3276e-05	21.6837
				FGR10_DEP	rs12479064	2	99429576	T	C	0.0473818	0.00947057	5.64287e-07	0.168638	406986	6.14985e-05	25.0306
				FGR10_DEP	rs3795855	2	121219139	C	T	0.0579504	0.0126477	4.60808e-06	0.91103	406986	5.15808e-05	20.9937
				FGR10_DEP	rs12185745	2	123488882	T	G	-0.0333441	0.00720333	3.67451e-06	0.559072	406986	5.26464e-05	21.4275
				FGR10_DEP	rs10164593	2	161125461	T	C	-0.0512868	0.0103072	6.49636e-07	0.14285	406986	6.08309e-05	24.7588
				FGR10_DEP	rs145274568	2	196295262	A	G	0.0657158	0.0119148	3.4784e-08	0.0986899	406986	7.47402e-05	30.4205
				FGR10_DEP	rs6707756	2	216873895	C	T	-0.0397916	0.00791105	4.90784e-07	0.290171	406986	6.21596e-05	25.2997
				FGR10_DEP	rs1479551	3	2522511	G	A	-0.0370162	0.00717358	2.46865e-07	0.469947	406986	6.5419e-05	26.6264
				FGR10_DEP	rs116732789	3	16703360	T	C	0.199042	0.0383971	2.17445e-07	0.00785926	406986	6.60214e-05	26.8715
				FGR10_DEP	rs4619804	3	18633152	C	A	0.0472093	0.00756559	4.37572e-10	0.661179	406986	9.5664e-05	38.9376
				FGR10_DEP	rs3773087	3	29567549	C	T	-0.0484344	0.0103366	2.78991e-06	0.141608	406986	5.39448e-05	21.956
				FGR10_DEP	rs9809577	3	43486590	A	C	-0.0633098	0.00925206	7.76784e-12	0.823521	406986	0.000115036	46.8236
				FGR10_DEP	rs6798590	3	44515369	A	T	-0.0420494	0.00719674	5.1318e-09	0.449736	406986	8.38749e-05	34.1388
				FGR10_DEP	rs4348025	3	51065662	G	A	-0.0366813	0.00716016	3.00753e-07	0.545936	406986	6.44817e-05	26.2448
				FGR10_DEP	rs77836957	3	63343572	C	A	-0.0880134	0.0174096	4.29349e-07	0.046638	406986	6.27933e-05	25.5576
				FGR10_DEP	rs16829199	3	118975270	G	A	0.04088	0.00875174	2.99633e-06	0.209924	406986	5.36081e-05	21.8189
				FGR10_DEP	rs13086348	3	158159818	C	A	0.0424842	0.00740208	9.49555e-09	0.616737	406986	8.09343e-05	32.9418
				FGR10_DEP	rs527295088	3	192198407	C	A	0.0697452	0.0151857	4.37331e-06	0.0567941	406986	5.18271e-05	21.094
				FGR10_DEP	rs6819950	4	36867497	C	T	-0.0476374	0.00923	2.45431e-07	0.186434	406986	6.54463e-05	26.6375
				FGR10_DEP	rs112326724	4	59381898	C	G	0.0916556	0.0176021	1.91823e-07	0.0410031	406986	6.66163e-05	27.1137
				FGR10_DEP	rs75540846	4	101582481	T	C	0.0456257	0.00976387	2.96961e-06	0.156559	406986	5.36503e-05	21.8361
				FGR10_DEP	rs35718105	4	112236414	T	C	0.0357891	0.00720474	6.78422e-07	0.435534	406986	6.0626e-05	24.6754
				FGR10_DEP	rs34852515	4	132487158	C	T	-0.0393634	0.00781969	4.8064e-07	0.302578	406986	6.22586e-05	25.34
				FGR10_DEP	rs13145728	4	140006658	C	G	-0.0364769	0.00745287	9.86325e-07	0.361213	406986	5.8855e-05	23.9546
				FGR10_DEP	rs76025409	5	104448100	C	G	0.04018	0.00747918	7.77625e-08	0.347779	406986	7.0909e-05	28.861
				FGR10_DEP	rs10053752	5	120750210	C	G	-0.0513095	0.00717584	8.65765e-13	0.555086	406986	0.000125608	51.127
				FGR10_DEP	rs13180906	5	124909940	C	T	-0.0334713	0.00726936	4.1358e-06	0.410677	406986	5.20896e-05	21.2008
				FGR10_DEP	rs171201	5	144466903	C	T	0.0422141	0.00730459	7.50879e-09	0.394232	406986	8.20556e-05	33.3982
				FGR10_DEP	rs2910027	5	153151031	T	C	-0.0364854	0.00734324	6.74466e-07	0.38637	406986	6.06537e-05	24.6867
				FGR10_DEP	rs190517796	5	153953804	T	C	0.102815	0.0181907	1.58548e-08	0.0376179	406986	7.84875e-05	31.9458
				FGR10_DEP	rs140391446	5	154220994	C	T	-0.0919881	0.0179931	3.18053e-07	0.0429746	406986	6.42161e-05	26.1367
				FGR10_DEP	rs13174273	5	165043685	G	A	0.0385756	0.00765813	4.72357e-07	0.675205	406986	6.23409e-05	25.3735
				FGR10_DEP	rs3117145	6	29078641	T	A	-0.0811212	0.0164771	8.51118e-07	0.0536943	406986	5.95528e-05	24.2386
				FGR10_DEP	rs143233688	6	33361076	A	C	-0.0687693	0.0129533	1.10212e-07	0.0852373	406986	6.92498e-05	28.1857
				FGR10_DEP	rs9296321	6	40150613	T	C	0.0373669	0.00728173	2.87296e-07	0.585836	406986	6.4699e-05	26.3333
				FGR10_DEP	rs6925748	6	50962328	G	A	0.0374271	0.00724268	2.37154e-07	0.410433	406986	6.56094e-05	26.7038
				FGR10_DEP	rs9491216	6	124711505	G	T	0.0333153	0.00724723	4.28687e-06	0.575255	406986	5.19208e-05	21.1321
				FGR10_DEP	rs3757323	6	151880872	C	T	-0.0565043	0.00737903	1.89714e-14	0.634029	406986	0.000144053	58.636
				FGR10_DEP	rs9356221	6	164509969	T	C	-0.0701563	0.0121421	7.56206e-09	0.0983023	406986	8.20221e-05	33.3846
				FGR10_DEP	rs79225923	6	164850347	G	T	-0.0542802	0.0116894	3.425e-06	0.107653	406986	5.2978e-05	21.5625
				FGR10_DEP	rs206198	7	20332135	A	G	-0.038592	0.00743408	2.0891e-07	0.368325	406986	6.62113e-05	26.9488
				FGR10_DEP	rs144644837	7	73368484	A	G	0.0631298	0.0130582	1.33472e-06	0.0804214	406986	5.74246e-05	23.3723
				FGR10_DEP	rs111492056	7	104360065	T	C	-0.0857421	0.0186956	4.51357e-06	0.0415404	406986	5.16782e-05	21.0334
				FGR10_DEP	rs116961695	7	138881171	A	G	-0.265711	0.05591	2.00937e-06	0.00473968	406986	5.54928e-05	22.586
				FGR10_DEP	rs10088768	8	495860	C	G	0.0415174	0.00886729	2.83981e-06	0.199582	406986	5.38611e-05	21.9219
				FGR10_DEP	rs1022258	8	9872429	A	G	-0.0444268	0.0091344	1.15223e-06	0.816133	406986	5.812e-05	23.6554
				FGR10_DEP	rs7842714	8	64798447	A	T	0.0365386	0.00738074	7.40133e-07	0.601792	406986	6.02141e-05	24.5078
				FGR10_DEP	rs6471325	8	92167748	A	G	0.0381149	0.0076288	5.84763e-07	0.66923	406986	6.13297e-05	24.9619
				FGR10_DEP	rs2293982	8	102285479	C	T	-0.0477205	0.010422	4.67617e-06	0.138388	406986	5.15117e-05	20.9656
				FGR10_DEP	rs57268239	9	37030319	A	C	0.0520345	0.0088176	3.60853e-09	0.204231	406986	8.55589e-05	34.8243
				FGR10_DEP	rs12348068	9	81328881	C	T	0.0836006	0.0179239	3.09806e-06	0.0402716	406986	5.34504e-05	21.7547
				FGR10_DEP	rs10759925	9	117577938	C	T	-0.0347434	0.00750049	3.61876e-06	0.351473	406986	5.27185e-05	21.4568
				FGR10_DEP	rs12763632	10	9899682	G	A	0.0428857	0.0086392	6.90256e-07	0.214919	406986	6.05441e-05	24.6421
				FGR10_DEP	rs36090777	10	11307495	C	G	-0.0565164	0.0117071	1.38239e-06	0.108407	406986	5.72593e-05	23.3051
				FGR10_DEP	rs11189246	10	97510128	T	C	0.0422153	0.00920012	4.46303e-06	0.185033	406986	5.1731e-05	21.0549
				FGR10_DEP	rs1027190	10	104843328	G	T	-0.0435011	0.00794913	4.43885e-08	0.722219	406986	7.35783e-05	29.9475
				FGR10_DEP	rs10902236	11	941844	T	C	-0.0813515	0.0170718	1.88617e-06	0.0474595	406986	5.57916e-05	22.7077
				FGR10_DEP	rs7128734	11	28582122	G	A	-0.0457298	0.00752759	1.24014e-09	0.35048	406986	9.06709e-05	36.9051
				FGR10_DEP	rs17725532	11	46073622	T	C	0.0475009	0.00896936	1.18421e-07	0.193561	406986	6.89083e-05	28.0466
				FGR10_DEP	rs116870615	11	47158226	C	G	-0.0923667	0.0184319	5.40767e-07	0.0409222	406986	6.16999e-05	25.1125
				FGR10_DEP	rs12804093	11	57966616	C	T	0.0424322	0.00756689	2.05135e-08	0.327419	406986	7.7258e-05	31.4453
				FGR10_DEP	rs7113631	11	58022046	A	T	-0.0353628	0.00736697	1.58526e-06	0.625898	406986	5.66124e-05	23.0418
				FGR10_DEP	rs587925	11	99650100	G	A	-0.0412656	0.00739739	2.42745e-08	0.636027	406986	7.64551e-05	31.1185
				FGR10_DEP	rs79073919	11	99814714	C	G	0.0456442	0.00965222	2.25762e-06	0.161252	406986	5.49431e-05	22.3623
				FGR10_DEP	rs948178	11	113324873	G	A	-0.039786	0.00723252	3.77677e-08	0.563013	406986	7.4348e-05	30.2609
				FGR10_DEP	rs4937821	11	133717465	G	C	0.0346421	0.00718231	1.41234e-06	0.527225	406986	5.71578e-05	23.2638
				FGR10_DEP	rs75702221	12	23711655	T	C	0.0906666	0.0187719	1.366e-06	0.0362389	406986	5.73157e-05	23.328
				FGR10_DEP	rs74069813	12	23957460	T	C	0.0770866	0.0157301	9.55564e-07	0.0521178	406986	5.90051e-05	24.0157
				FGR10_DEP	rs1995514	12	60395828	A	G	-0.0380867	0.00733124	2.04593e-07	0.391941	406986	6.63107e-05	26.9893
				FGR10_DEP	rs10773046	12	123890663	G	A	0.0330789	0.00717843	4.06387e-06	0.474043	406986	5.21724e-05	21.2346
				FGR10_DEP	rs10507576	13	53279591	A	G	0.0884514	0.0179365	8.16545e-07	0.0402387	406986	5.97487e-05	24.3183
				FGR10_DEP	rs142330459	13	101968258	A	G	0.11609	0.0246021	2.37329e-06	0.0203531	406986	5.47069e-05	22.2662
				FGR10_DEP	rs11629241	14	102912888	C	T	0.0374743	0.00786079	1.86758e-06	0.287988	406986	5.58381e-05	22.7266
				FGR10_DEP	rs62011345	15	63556914	A	G	0.0369992	0.00793785	3.14507e-06	0.282012	406986	5.33797e-05	21.726
				FGR10_DEP	rs1036810	15	87444620	C	G	-0.0328265	0.00717762	4.79744e-06	0.545266	406986	5.13909e-05	20.9165
				FGR10_DEP	rs215896	16	21667465	C	T	0.0446036	0.00824195	6.24037e-08	0.247734	406986	7.19564e-05	29.2873
				FGR10_DEP	rs7184244	16	53971188	A	C	0.0361703	0.00719944	5.05941e-07	0.469304	406986	6.20155e-05	25.241
				FGR10_DEP	rs7192848	16	72173056	G	A	0.0484081	0.00714319	1.22857e-11	0.468881	406986	0.00011283	45.9253
				FGR10_DEP	rs57852066	16	72995680	A	G	0.0900108	0.016045	2.02451e-08	0.0494322	406986	7.73209e-05	31.4709
				FGR10_DEP	rs183596644	16	89878414	T	C	-0.0988874	0.0214276	3.93188e-06	0.0300995	406986	5.23278e-05	21.2978
				FGR10_DEP	rs186865126	17	22055860	T	C	0.0645899	0.0127216	3.83063e-07	0.0872614	406986	6.33343e-05	25.7778
				FGR10_DEP	rs111574702	17	44669816	T	C	0.0980865	0.0174484	1.89282e-08	0.0420185	406986	7.76415e-05	31.6015
				FGR10_DEP	rs17211752	17	55661314	C	T	-0.210104	0.0446385	2.51634e-06	0.00729545	406986	5.4431e-05	22.1539
				FGR10_DEP	rs6504555	17	67944611	G	A	-0.0420854	0.00831055	4.10336e-07	0.758841	406986	6.30081e-05	25.645
				FGR10_DEP	rs67582908	18	41735599	G	A	-0.0503565	0.0102512	9.00264e-07	0.143577	406986	5.92866e-05	24.1302
				FGR10_DEP	rs4254388	18	53072053	T	C	-0.0378142	0.00824769	4.5436e-06	0.252715	406986	5.16468e-05	21.0206
				FGR10_DEP	rs62099231	18	53198529	A	G	0.0524088	0.00716845	2.65094e-13	0.459501	406986	0.000131317	53.4513
				FGR10_DEP	rs62096370	18	76052843	C	T	0.0526999	0.00959815	4.00498e-08	0.163381	406986	7.40684e-05	30.147
				FGR10_DEP	rs140005264	19	49457409	T	G	0.0820754	0.0153967	9.78295e-08	0.0543924	406986	6.9817e-05	28.4165
				FGR10_DEP	rs113823870	20	57997865	A	G	-0.0782219	0.014407	5.65327e-08	0.0682781	406986	7.24267e-05	29.4788
				FGR10_DEP	rs9611486	22	41062780	G	C	0.038973	0.00765168	3.51698e-07	0.317746	406986	6.37392e-05	25.9426	0.00654398	26.904
				Notes. Instruments, GWAS Pvalue < 5x10-6, clump R2 = 0.001, clump distance = 10000 kb; CHR, chromosome; POS, position build 38; Beta, effect; SE, standard error of effect; EAF, effect allele frequency; Pvalue, p value of effect (two-sided Wald test): SNP R2, proportion of variability in exposure phenotype explained by instrument; F-statistic, indicating strength of instrument; lower bound 95% con…
				References
				*Burgess S, Thompson SG; CRP CHD Genetics Collaboration. Avoiding bias from weak instruments in Mendelian randomization studies. Int J Epidemiol. 2011;40(3):755-64. doi: 10.1093/ije/dyr036. Epub 2011 Mar 16. PMID: 21414999.

## Sheet: eT5 MVMR pairwise IVs
eTable 5. Multivariable pairwise genetic instruments for lifetime smoking and substance use and DSMs
TOC
SNP	Chr	Pos	Effect allele	Other allele	Beta	SE	Pvalue	Sample size	Beta	SE	Pvalue	Sample size
					Exposure 1				Exposure 2
					Lifetime smoking				Major depression
rs10052591	5	50812738	T	C	0.00839979	0.00140216	2.1e-09	462690	0.0004	0.0043	0.9265	500199
rs10235664	7	2086814	T	C	0.00136082	0.00160036	0.4	462690	0.027	0.0049	4.677e-08	500199
rs10282292	7	111092478	T	C	-0.00896219	0.0014469	5.9e-10	462690	-0.0019	0.0045	0.6739	500199
rs1050847	16	87443734	T	C	-0.00797046	0.00140503	1.4e-08	462690	-0.0053	0.0044	0.2255	500199
rs10516044	5	167604236	G	C	-0.0137498	0.00217344	2.5e-10	462690	-0.0107	0.0067	0.1113	500199
rs10823968	10	74738269	A	T	0.00813544	0.00145258	2.1e-08	462690	0.0038	0.0045	0.3996	500199
rs10879871	12	75380511	G	T	0.00957988	0.00145803	5e-11	462690	0.0071	0.0045	0.1161	500199
rs10913112	1	175913828	C	T	0.0031191	0.00142903	0.029	462690	0.0262	0.0045	4.525e-09	500199
rs10918701	1	162090536	A	G	-0.00802389	0.00143191	2.1e-08	462690	0.014	0.0044	0.001628	500199
rs10922907	1	91193049	T	A	-0.0101748	0.00139495	3e-13	462690	-0.0104	0.0045	0.01955	500199
rs112282219	11	46632809	G	A	-0.0231662	0.00350418	3.8e-11	462690	0.0029	0.0111	0.7954	500199
rs11255908	10	8802912	T	G	-0.0100713	0.00158809	2.3e-10	462690	-0.0146	0.0049	0.003083	500199
rs113382419	9	136463019	C	A	-0.0282339	0.00221376	3e-37	462690	-0.0071	0.0069	0.3042	500199
rs11768481	7	96629103	C	A	0.00901238	0.00147464	9.9e-10	462690	0.0021	0.0046	0.6482	500199
rs11783093	8	27425349	C	T	0.01571	0.00189655	1.2e-16	462690	0.0079	0.0059	0.1806	500199
rs11861214	16	746611	G	T	0.00945079	0.00168455	2e-08	462690	0.0006	0.0053	0.905	500199
rs11948770	5	13246336	T	C	-0.0102364	0.00164524	4.9e-10	462690	-0.0068	0.0051	0.1864	500199
rs1221148	9	122046875	C	G	0.00916504	0.00140711	7.3e-11	462690	0.0067	0.0044	0.1244	500199
rs12244388	10	104640052	G	A	-0.0132503	0.00146413	1.4e-19	462690	0.0081	0.0045	0.07554	500199
rs1246265	9	86761745	C	T	0.00886526	0.00150907	4.2e-09	462690	0.0168	0.0047	0.0003266	500199
rs12623702	2	202885506	A	G	-0.00977238	0.00142787	7.7e-12	462690	-0.0039	0.0044	0.3792	500199
rs12708665	16	24728227	G	A	0.0090871	0.00153886	3.5e-09	462690	-0.01	0.0047	0.03488	500199
rs12831617	12	84758368	C	T	-0.00918459	0.00163314	1.9e-08	462690	-0.0149	0.0051	0.003488	500199
rs12919291	16	13800430	G	C	-0.00359739	0.00177391	0.043	462690	-0.0327	0.0055	3.092e-09	500199
rs12967143	18	53099012	C	G	-0.00543893	0.00152064	0.00035	462690	-0.0345	0.0047	2.527e-13	500199
rs13009008	2	174043233	G	A	-0.00863272	0.00147329	4.6e-09	462690	-0.0052	0.0046	0.2526	500199
rs13016665	2	57995348	C	A	-0.00848745	0.0014118	1.8e-09	462690	-0.0155	0.0044	0.0004271	500199
rs13037326	20	44692598	C	T	-0.00427469	0.00158147	0.0069	462690	-0.031	0.0049	2.398e-10	500199
rs13296519	9	128471924	G	T	-0.00970128	0.00141888	8.1e-12	462690	-0.0041	0.0044	0.3497	500199
rs136233	22	31212410	A	G	-0.00995614	0.00176918	1.8e-08	462690	-0.0133	0.0055	0.01542	500199
rs147412694	21	40702786	G	A	-0.0115726	0.00194865	2.9e-09	462690	-0.0071	0.0063	0.2548	500199
rs150186873	6	27182377	A	C	0.00190176	0.00385334	0.62	462690	-0.0704	0.012	4.513e-09	500199
rs17309874	11	27667236	G	A	-0.0112899	0.00158234	9.7e-13	462690	0.0154	0.0049	0.001684	500199
rs17553262	10	92912773	A	C	-0.0127323	0.00218148	5.3e-09	462690	0.0012	0.0069	0.8655	500199
rs17576594	4	147952241	G	A	0.0109502	0.00155159	1.7e-12	462690	0.0058	0.0048	0.2274	500199
rs17641524	1	197704717	C	T	-0.00468526	0.00169965	0.0058	462690	0.03	0.0053	1.502e-08	500199
rs1931263	1	96175101	G	T	-0.00760874	0.0013858	4e-08	462690	-0.0091	0.0044	0.03991	500199
rs1931388	9	11203149	A	G	0.0053659	0.00141791	0.00015	462690	0.0295	0.0044	1.68e-11	500199
rs1933270	1	49977965	G	T	-0.00921831	0.00143808	1.5e-10	462690	-0.0008	0.0044	0.8501	500199
rs1950829	14	42097937	G	A	-0.00604173	0.00138851	1.4e-05	462690	-0.0297	0.0043	4.738e-12	500199
rs198457	11	61471678	C	T	-0.00231336	0.00178248	0.19	462690	0.0315	0.0056	1.9e-08	500199
rs202645	22	41798520	G	A	0.0101598	0.00172497	3.9e-09	462690	-0.0054	0.0054	0.3104	500199
rs2062882	8	91839576	G	A	-0.0081103	0.00141998	1.1e-08	462690	-0.0054	0.0044	0.2229	500199
rs2111592	2	208049581	G	A	-0.00296914	0.00149339	0.047	462690	-0.0263	0.0046	1.35e-08	500199
rs215600	7	32333642	A	G	-0.0114927	0.00144752	2e-15	462690	-0.0095	0.0045	0.03525	500199
rs2214123	6	67000001	G	A	-0.00284584	0.00146362	0.052	462690	-0.0261	0.0045	8.556e-09	500199
rs2232423	6	28366151	A	G	0.0105849	0.00217487	1.1e-06	462690	0.062	0.007	1.135e-18	500199
rs2295146	14	104199356	C	T	-0.0108441	0.00142292	2.5e-14	462690	-0.0099	0.0044	0.02533	500199
rs2391973	1	99529337	C	A	-0.00842444	0.00147899	1.2e-08	462690	-0.0101	0.0047	0.03272	500199
rs2401924	7	115057862	C	G	-0.0105718	0.00138906	2.7e-14	462690	-0.0187	0.0043	1.453e-05	500199
rs245774	5	170530930	G	A	0.00901601	0.00155972	7.4e-09	462690	0.008	0.0048	0.0974	500199
rs2522831	7	82448100	T	C	-0.0018908	0.00138667	0.17	462690	-0.024	0.0043	2.113e-08	500199
rs2568958	1	72765116	A	G	-0.000795545	0.00141321	0.57	462690	0.0382	0.0044	2.902e-18	500199
rs2675638	10	63576286	G	A	0.00849857	0.00140017	1.3e-09	462690	0.0069	0.0043	0.1125	500199
rs2678670	2	104469564	A	T	0.00873079	0.00138756	3.1e-10	462690	0.0185	0.0043	1.787e-05	500199
rs2838834	21	46665208	C	T	-0.00936489	0.00151488	6.3e-10	462690	-0.007	0.0049	0.1512	500199
rs28485305	15	74044197	C	T	0.00800666	0.00143887	2.6e-08	462690	0.017	0.0045	0.0001415	500199
rs28541419	15	88945878	C	G	-0.00101637	0.00166086	0.54	462690	0.0292	0.0052	1.756e-08	500199
rs28635466	17	46983820	G	A	0.00844234	0.00150481	2e-08	462690	0.0066	0.0047	0.1573	500199
rs2867112	2	651349	T	G	0.0147832	0.00188747	4.8e-15	462690	0.0048	0.0058	0.4074	500199
rs2876520	6	142996618	C	G	-0.00398266	0.00140132	0.0045	462690	-0.026	0.0043	2.241e-09	500199
rs2890772	2	146175106	T	G	0.0136979	0.00140672	2.1e-22	462690	0.0091	0.0044	0.03763	500199
rs2894808	6	52861990	T	A	-0.0152983	0.0025912	3.5e-09	462690	0.0112	0.0079	0.1589	500199
rs30266	5	103972357	G	A	-0.00283031	0.00147654	0.055	462690	-0.0366	0.0046	1.428e-15	500199
rs317021	4	35418368	T	A	-0.011567	0.00179087	1.1e-10	462690	-0.0078	0.0056	0.1638	500199
rs326341	3	107811142	G	A	0.00943522	0.00139247	1.2e-11	462690	0.0036	0.0043	0.3984	500199
rs329120	5	133861756	C	T	0.00965704	0.00140509	6.3e-12	462690	0.0123	0.0044	0.004917	500199
rs34866095	11	16377356	A	G	-0.00857198	0.00150558	1.2e-08	462690	-0.009	0.0047	0.05312	500199
rs348809	20	59032097	G	A	0.00828381	0.00145602	1.3e-08	462690	0.0118	0.0045	0.00907	500199
rs35169606	8	9604066	T	G	0.00877627	0.00144385	1.2e-09	462690	-0.0108	0.0046	0.01982	500199
rs35175834	15	47680815	G	A	-0.0164032	0.00169847	4.6e-22	462690	-0.0266	0.0052	3.753e-07	500199
rs35343344	19	18471610	C	A	0.00918144	0.00159594	8.8e-09	462690	0.0167	0.0051	0.0009676	500199
rs359243	2	60475509	C	T	0.00871975	0.00142539	9.5e-10	462690	0.0132	0.0044	0.002832	500199
rs369230	16	89645437	T	G	0.00908882	0.001511	1.8e-09	462690	0.0089	0.0048	0.06254	500199
rs3769949	2	166199284	T	A	-0.00825646	0.00138563	2.5e-09	462690	-0.0048	0.0043	0.2631	500199
rs3807865	7	12250402	G	A	-0.00361083	0.00140488	0.01	462690	-0.031	0.0044	1.093e-12	500199
rs3811038	2	113240183	T	C	-0.00954466	0.00155745	8.9e-10	462690	-0.0127	0.0048	0.00871	500199
rs3896224	10	106467853	A	G	0.00962696	0.00141792	1.1e-11	462690	0.0268	0.0044	1.29e-09	500199
rs4141983	1	18122009	T	C	0.00236335	0.00148336	0.11	462690	0.0264	0.0046	9.692e-09	500199
rs421983	3	84892866	T	C	0.00870743	0.00138561	3.3e-10	462690	-0.0054	0.0043	0.2063	500199
rs4391802	11	28674592	A	G	0.0103191	0.00152789	1.4e-11	462690	0.0185	0.0047	0.0001	500199
rs4473348	2	182073742	T	A	0.0104317	0.00159675	6.4e-11	462690	0.0011	0.005	0.8297	500199
rs4497414	11	88756779	T	C	-0.00536202	0.00140781	0.00014	462690	-0.0291	0.0044	2.927e-11	500199
rs4568549	7	132312481	C	A	-0.00762068	0.00138689	3.9e-08	462690	0.0007	0.0043	0.8622	500199
rs4571506	5	87756918	C	T	0.00787701	0.00139172	1.5e-08	462690	-0.0203	0.0043	2.63e-06	500199
rs4671357	2	60136176	T	C	-0.00944175	0.00138991	1.1e-11	462690	-0.0095	0.0043	0.02803	500199
rs4731925	7	132664757	T	C	0.00829239	0.00149022	2.6e-08	462690	0.0107	0.0046	0.0208	500199
rs4799949	18	35155910	T	C	-0.00792796	0.00147216	7.2e-08	462690	-0.0292	0.0046	1.403e-10	500199
rs4814873	20	19616429	C	T	0.00971214	0.00163637	2.9e-09	462690	0.012	0.0051	0.01785	500199
rs4949465	1	32178489	T	C	-0.0116055	0.00205788	1.7e-08	462690	0.0009	0.0064	0.8919	500199
rs4957528	5	106420589	C	A	0.0101225	0.00172212	4.2e-09	462690	0.0078	0.0053	0.1444	500199
rs508502	13	80921519	C	T	0.00360929	0.00152995	0.018	462690	0.0264	0.0048	3.556e-08	500199
rs530916	11	121549091	G	A	0.00782281	0.00139461	2e-08	462690	0.0073	0.0043	0.09401	500199
rs549845	1	44076469	A	G	-0.0112613	0.00150857	8.3e-14	462690	-0.0068	0.0047	0.1503	500199
rs57611503	16	31165795	A	G	-0.00774344	0.00141026	4e-08	462690	0.0062	0.0044	0.1588	500199
rs60952428	16	75640521	T	C	0.0134109	0.00241933	3e-08	462690	0.0011	0.0075	0.8812	500199
rs6119897	20	31145415	G	A	-0.0128038	0.00162704	3.6e-15	462690	-0.0118	0.0051	0.01989	500199
rs61796681	4	23678196	A	T	-0.0134163	0.00244752	4.2e-08	462690	-0.0179	0.0076	0.0195	500199
rs61914045	12	52352301	G	A	-0.00247358	0.00173196	0.15	462690	-0.0309	0.0054	7.964e-09	500199
rs62098013	18	50863861	G	A	-0.00856663	0.00145676	4.1e-09	462690	-0.0251	0.0045	2.654e-08	500199
rs62135536	2	44326028	C	T	0.0243444	0.00396165	8e-10	462690	-0.0233	0.0123	0.05715	500199
rs62155874	2	105973094	A	G	-0.0169073	0.00208546	5.2e-16	462690	0.0008	0.0065	0.9027	500199
rs62175972	2	161362830	T	C	0.0217461	0.00385678	1.7e-08	462690	0.0164	0.0121	0.1756	500199
rs624833	4	2881256	T	G	0.00928567	0.00150361	6.6e-10	462690	0.0032	0.0048	0.5052	500199
rs62535714	9	37182655	G	A	0.000256142	0.00188347	0.89	462690	-0.0339	0.0058	4.686e-09	500199
rs6598539	15	99204483	C	T	0.00815056	0.00138941	4.5e-09	462690	0.0095	0.0043	0.02675	500199
rs6741228	2	22548774	C	T	-0.00793282	0.00140363	1.6e-08	462690	-0.0219	0.0044	5.245e-07	500199
rs67596067	17	50333733	G	A	-0.00887666	0.00145843	1.2e-09	462690	-0.0129	0.0045	0.004467	500199
rs6778080	3	49317338	C	T	-0.0111141	0.00156621	1.3e-12	462690	-0.0237	0.0048	9.64e-07	500199
rs6779302	3	16859710	G	T	-0.00875253	0.0014392	1.2e-09	462690	-0.0107	0.0045	0.0167	500199
rs6962772	7	99081730	A	G	0.011064	0.00191645	7.8e-09	462690	0.0111	0.0059	0.06268	500199
rs7039819	9	82430418	A	G	-0.00873433	0.00140501	5.1e-10	462690	-0.0168	0.0044	0.0001191	500199
rs7077678	10	104438565	C	T	0.00855025	0.00143575	2.6e-09	462690	0.0093	0.0045	0.03756	500199
rs71367545	18	77576337	G	A	-0.0103197	0.0017038	1.4e-09	462690	-0.031	0.0053	5.274e-09	500199
rs7152906	14	75125540	C	T	0.000601897	0.00138499	0.66	462690	0.0258	0.0043	1.873e-09	500199
rs71627581	5	43161351	G	A	0.0132566	0.00219871	1.6e-09	462690	0.0193	0.0069	0.005389	500199
rs72674867	8	95578201	A	T	0.00898766	0.00163396	3.8e-08	462690	0.0025	0.005	0.6246	500199
rs72678864	4	112422145	G	A	0.0123829	0.0018387	1.6e-11	462690	0.0042	0.0058	0.4694	500199
rs72948506	2	212618440	G	A	-0.00624939	0.00151277	3.6e-05	462690	-0.0265	0.0047	1.715e-08	500199
rs7297175	12	56473808	C	T	0.00811649	0.0013992	6.6e-09	462690	0.0034	0.0044	0.4323	500199
rs732083	17	37834367	A	G	-0.00834823	0.00147311	1.5e-08	462690	0.0015	0.0046	0.7422	500199
rs73220544	3	131074511	A	C	-0.0108189	0.0019126	1.5e-08	462690	-0.0127	0.0059	0.03149	500199
rs7333559	13	100546450	A	G	-0.01074	0.00170716	3.2e-10	462690	-0.0038	0.0054	0.479	500199
rs7528604	1	66407352	G	A	0.00965269	0.00140141	5.7e-12	462690	0.0142	0.0044	0.001105	500199
rs7569203	2	45154418	A	C	-0.0107595	0.0015002	7.4e-13	462690	0.0129	0.0046	0.005484	500199
rs75742406	11	17070365	G	A	0.00961948	0.00158486	1.3e-09	462690	0.0095	0.0049	0.05351	500199
rs76608582	19	4474725	C	A	0.0216317	0.00344003	3.2e-10	462690	0.0157	0.0109	0.1503	500199
rs76954012	3	115977242	T	A	-0.00220974	0.00238053	0.35	462690	-0.0412	0.0074	2.41e-08	500199
rs7766610	6	111707821	A	C	-0.0125839	0.00179283	2.2e-12	462690	-0.0164	0.0055	0.003024	500199
rs7775552	6	67475569	A	G	-0.00823765	0.00138603	2.8e-09	462690	-0.0083	0.0043	0.05323	500199
rs7807019	7	117543063	A	G	-0.0104211	0.00139062	6.7e-14	462690	-0.0233	0.0043	6.535e-08	500199
rs8042134	15	97514404	T	G	-0.00994136	0.0014011	1.3e-12	462690	0.0037	0.0044	0.393	500199
rs8042849	15	78817929	T	C	-0.0192164	0.00146183	1.8e-39	462690	-0.0003	0.0045	0.9528	500199
rs812887	3	77576162	G	A	-0.00824801	0.00141024	5e-09	462690	-0.0019	0.0044	0.6639	500199
rs843812	3	61255413	G	A	0.000685042	0.00141378	0.63	462690	-0.0248	0.0044	1.405e-08	500199
rs860326	14	57342912	T	C	-0.00833808	0.0014023	2.7e-09	462690	0.0002	0.0043	0.9696	500199
rs8614	17	27588806	C	A	-0.0114612	0.00179679	1.8e-10	462690	0.0006	0.0056	0.9118	500199
rs889398	16	69556715	C	T	0.0092407	0.00141367	6.3e-11	462690	0.0099	0.0044	0.02324	500199
rs9364755	6	165117329	A	G	-0.00534515	0.00165386	0.0012	462690	-0.0283	0.0051	3.486e-08	500199
rs9435441	1	107603330	G	C	-0.00835016	0.00146627	1.2e-08	462690	-0.0192	0.0046	2.45e-05	500199
rs9529218	13	31790053	C	T	0.00153187	0.00172393	0.37	462690	0.034	0.0054	2.231e-10	500199
rs9536381	13	53860655	C	T	-0.00293919	0.0014772	0.047	462690	-0.0255	0.0046	2.617e-08	500199
rs9571652	13	67338075	T	C	0.00834817	0.00145784	1e-08	462690	-0.0036	0.0045	0.4246	500199
rs9842947	3	157412246	T	C	0.00877189	0.00148073	3.1e-09	462690	0.0048	0.0046	0.301	500199
rs986391	5	166993972	A	G	-0.0111388	0.0014379	9.4e-15	462690	-0.0161	0.0045	0.0003113	500199
rs9919670	11	112877304	G	A	-0.0152438	0.00142114	7.6e-27	462690	-0.0199	0.0044	5.791e-06	500199
					Lifetime smoking				Problematic alcohol use
rs10052591	5	50812738	T	C	0.00839979	0.00140216	2.1e-09	462690	0.00594991	0.00262342	0.02336	296906
rs10282292	7	111092478	T	C	-0.00896219	0.0014469	5.9e-10	462690	0.00253751	0.00383309	0.5082	146337
rs1050847	16	87443734	T	C	-0.00797046	0.00140503	1.4e-08	462690	-0.007471	0.00381953	0.05046	140073
rs10516044	5	167604236	G	C	-0.0137498	0.00217344	2.5e-10	462690	-0.00522996	0.00418732	0.2115	291979
rs10823968	10	74738269	A	T	0.00813544	0.00145258	2.1e-08	462690	0.00826142	0.00275564	0.002714	282880
rs10879871	12	75380511	G	T	0.00957988	0.00145803	5e-11	462690	0.00645446	0.00270061	0.01686	300709
rs10918701	1	162090536	A	G	-0.00802389	0.00143191	2.1e-08	462690	0.000557768	0.00269453	0.8361	295139
rs10922907	1	91193049	T	A	-0.0101748	0.00139495	3e-13	462690	-0.0107216	0.00380197	0.004801	139518
rs11210229	1	73860028	G	A	-0.011702	0.00142273	2e-16	462690	-0.0142142	0.00262884	6.409e-08	300690
rs112282219	11	46632809	G	A	-0.0231662	0.00350418	3.8e-11	462690	-0.0166854	0.00867675	0.05453	174200
rs11255908	10	8802912	T	G	-0.0100713	0.00158809	2.3e-10	462690	-0.00389448	0.00296158	0.1886	300225
rs113382419	9	136463019	C	A	-0.0282339	0.00221376	3e-37	462690	0.000638122	0.00602002	0.916	143448
rs11768481	7	96629103	C	A	0.00901238	0.00147464	9.9e-10	462690	0.0116945	0.00282339	3.437e-05	281123
rs11783093	8	27425349	C	T	0.01571	0.00189655	1.2e-16	462690	0.00468089	0.00509346	0.358	142748
rs11861214	16	746611	G	T	0.00945079	0.00168455	2e-08	462690	-0.0021677	0.00316915	0.4938	294273
rs11948770	5	13246336	T	C	-0.0102364	0.00164524	4.9e-10	462690	-0.00319128	0.00451383	0.4796	137813
rs1221148	9	122046875	C	G	0.00916504	0.00140711	7.3e-11	462690	0.0045976	0.00377781	0.2236	144325
rs12244388	10	104640052	G	A	-0.0132503	0.00146413	1.4e-19	462690	-0.00181894	0.00271483	0.5029	297844
rs12296477	12	51903860	C	G	0.00623535	0.00138984	7.2e-06	462690	0.0143067	0.0026088	4.151e-08	296443
rs1229984	4	100239319	C	T	-0.00529438	0.00420359	0.21	462690	0.223527	0.0101603	2.88e-107	164890
rs1246265	9	86761745	C	T	0.00886526	0.00150907	4.2e-09	462690	0.00555298	0.00402974	0.1681	145253
rs12481282	20	44761377	G	C	-0.00894356	0.00154935	7.8e-09	462690	-0.00665817	0.00416918	0.1103	144635
rs1260326	2	27730940	C	T	-0.00241282	0.00141394	0.088	462690	0.024563	0.00264232	1.454e-20	297502
rs12623702	2	202885506	A	G	-0.00977238	0.00142787	7.7e-12	462690	-0.00893152	0.00381689	0.01927	145242
rs12708665	16	24728227	G	A	0.0090871	0.00153886	3.5e-09	462690	0.012165	0.00288406	2.461e-05	294601
rs12831617	12	84758368	C	T	-0.00918459	0.00163314	1.9e-08	462690	-0.00158348	0.00306283	0.6051	296566
rs12967855	18	35138245	G	A	-0.0081887	0.00147934	3.1e-08	462690	-0.00457281	0.00399372	0.2521	141935
rs13009008	2	174043233	G	A	-0.00863272	0.00147329	4.6e-09	462690	-0.00101861	0.00274559	0.7109	297429
rs13129401	4	39404872	G	A	0.000658817	0.00139192	0.64	462690	0.0233163	0.00261805	5.286e-19	294292
rs13135092	4	103198082	A	G	0.00245572	0.00251667	0.33	462690	0.0563024	0.0048233	1.749e-31	289238
rs13296519	9	128471924	G	T	-0.00970128	0.00141888	8.1e-12	462690	-0.00585123	0.00272658	0.03188	282393
rs13382553	2	138264231	A	G	-0.0041857	0.00162364	0.0099	462690	-0.0184147	0.0030686	1.966e-09	296204
rs136233	22	31212410	A	G	-0.00995614	0.00176918	1.8e-08	462690	-0.00518993	0.0033099	0.1168	296073
rs1402398	2	58042241	A	G	0.00464246	0.00143339	0.0012	462690	0.0190883	0.00268925	1.27e-12	295696
rs147412694	21	40702786	G	A	-0.0115726	0.00194865	2.9e-09	462690	-0.0124828	0.00520117	0.01638	146327
rs17309874	11	27667236	G	A	-0.0112899	0.00158234	9.7e-13	462690	-0.0107026	0.00297707	0.0003242	297329
rs17553262	10	92912773	A	C	-0.0127323	0.00218148	5.3e-09	462690	-0.00723623	0.00584038	0.2155	146812
rs17576594	4	147952241	G	A	0.0109502	0.00155159	1.7e-12	462690	0.00577321	0.00414147	0.1633	147047
rs1922018	7	3560401	T	C	-0.0100328	0.00143771	3e-12	462690	-0.0033679	0.00268359	0.2095	300648
rs1931263	1	96175101	G	T	-0.00760874	0.0013858	4e-08	462690	-0.00365139	0.00259516	0.1596	297028
rs1933270	1	49977965	G	T	-0.00921831	0.00143808	1.5e-10	462690	-0.000573435	0.0038229	0.8809	147662
rs202645	22	41798520	G	A	0.0101598	0.00172497	3.9e-09	462690	0.0124732	0.00320401	9.892e-05	300037
rs2062882	8	91839576	G	A	-0.0081103	0.00141998	1.1e-08	462690	0.00459722	0.0038025	0.2266	142578
rs215600	7	32333642	A	G	-0.0114927	0.00144752	2e-15	462690	-0.00105807	0.00271997	0.6971	295646
rs2254710	6	37477000	A	C	-0.00899636	0.00163085	3.5e-08	462690	0.00100374	0.00434519	0.8173	147831
rs2295146	14	104199356	C	T	-0.0108441	0.00142292	2.5e-14	462690	-0.0161693	0.00378141	1.9e-05	147102
rs2391973	1	99529337	C	A	-0.00842444	0.00147899	1.2e-08	462690	-0.00371524	0.00276844	0.1796	297001
rs2401924	7	115057862	C	G	-0.0105718	0.00138906	2.7e-14	462690	-0.00273716	0.00368393	0.4572	147376
rs245774	5	170530930	G	A	0.00901601	0.00155972	7.4e-09	462690	-0.00828623	0.00413072	0.04483	147642
rs2582405	8	57424874	C	T	-0.00647897	0.00162371	6.6e-05	462690	-0.0174987	0.00304272	8.858e-09	298625
rs2673136	2	227164653	A	G	0.000949779	0.00144071	0.51	462690	-0.0158017	0.00269103	4.312e-09	299171
rs2675638	10	63576286	G	A	0.00849857	0.00140017	1.3e-09	462690	0.00298301	0.00262127	0.2553	300731
rs2678670	2	104469564	A	T	0.00873079	0.00138756	3.1e-10	462690	0.0116496	0.00370182	0.001649	145953
rs2838834	21	46665208	C	T	-0.00936489	0.00151488	6.3e-10	462690	-0.00125763	0.0028135	0.6549	299932
rs28485305	15	74044197	C	T	0.00800666	0.00143887	2.6e-08	462690	0.00767037	0.00271614	0.004736	289505
rs28635466	17	46983820	G	A	0.00844234	0.00150481	2e-08	462690	0.000238765	0.00284244	0.9329	296169
rs2867112	2	651349	T	G	0.0147832	0.00188747	4.8e-15	462690	0.0145282	0.00495843	0.003386	145418
rs2890772	2	146175106	T	G	0.0136979	0.00140672	2.1e-22	462690	0.00965586	0.0037513	0.01007	147052
rs2894808	6	52861990	T	A	-0.0152983	0.0025912	3.5e-09	462690	-0.0038078	0.00474788	0.4225	295970
rs317021	4	35418368	T	A	-0.011567	0.00179087	1.1e-10	462690	-0.00250346	0.00480511	0.6026	146525
rs326341	3	107811142	G	A	0.00943522	0.00139247	1.2e-11	462690	0.00513177	0.00334535	0.1251	179281
rs329120	5	133861756	C	T	0.00965704	0.00140509	6.3e-12	462690	-0.0067502	0.00371912	0.06959	148028
rs34866095	11	16377356	A	G	-0.00857198	0.00150558	1.2e-08	462690	-0.00452718	0.00403492	0.2618	142748
rs348809	20	59032097	G	A	0.00828381	0.00145602	1.3e-08	462690	0.00394569	0.00385322	0.3057	147601
rs35169606	8	9604066	T	G	0.00877627	0.00144385	1.2e-09	462690	0.000959985	0.00398334	0.8095	132062
rs35175834	15	47680815	G	A	-0.0164032	0.00169847	4.6e-22	462690	-0.0147804	0.00316023	2.913e-06	298843
rs369230	16	89645437	T	G	0.00908882	0.001511	1.8e-09	462690	0.00770948	0.00418085	0.06521	135342
rs3769949	2	166199284	T	A	-0.00825646	0.00138563	2.5e-09	462690	-0.000686989	0.00259241	0.7909	298522
rs3811038	2	113240183	T	C	-0.00954466	0.00155745	8.9e-10	462690	-0.0122906	0.00416347	0.003157	145290
rs3896224	10	106467853	A	G	0.00962696	0.00141792	1.1e-11	462690	0.0066823	0.00376256	0.07575	144685
rs421983	3	84892866	T	C	0.00870743	0.00138561	3.3e-10	462690	0.0116005	0.00258766	7.375e-06	298954
rs4391802	11	28674592	A	G	0.0103191	0.00152789	1.4e-11	462690	0.00257065	0.00413288	0.5341	141396
rs4473348	2	182073742	T	A	0.0104317	0.00159675	6.4e-11	462690	0.00664974	0.00300757	0.02703	300657
rs4543592	9	3014254	T	C	-0.00866243	0.0013891	4.5e-10	462690	-0.00559182	0.00264264	0.03438	286764
rs4568549	7	132312481	C	A	-0.00762068	0.00138689	3.9e-08	462690	-0.00291789	0.00263585	0.2682	287877
rs4571506	5	87756918	C	T	0.00787701	0.00139172	1.5e-08	462690	-0.00385538	0.00368936	0.2961	147718
rs4731925	7	132664757	T	C	0.00829239	0.00149022	2.6e-08	462690	0.00184282	0.00279216	0.5093	298620
rs4814873	20	19616429	C	T	0.00971214	0.00163637	2.9e-09	462690	0.000968909	0.00304688	0.7506	299415
rs492602	19	49206417	A	G	-6.09174e-05	0.00138416	0.96	462690	-0.0159984	0.00260432	8.084e-10	294907
rs494904	2	45141180	T	C	-0.00804237	0.00142025	1.5e-08	462690	-0.0213709	0.0026963	2.258e-15	285591
rs4949465	1	32178489	T	C	-0.0116055	0.00205788	1.7e-08	462690	-0.00721617	0.00550433	0.1899	148149
rs4957528	5	106420589	C	A	0.0101225	0.00172212	4.2e-09	462690	0.0113325	0.00463686	0.01454	139732
rs530916	11	121549091	G	A	0.00782281	0.00139461	2e-08	462690	0.0130356	0.00372447	0.0004645	146238
rs549845	1	44076469	A	G	-0.0112613	0.00150857	8.3e-14	462690	-0.00778088	0.00280797	0.00559	298986
rs6011779	20	61984317	T	C	-0.0191152	0.00176364	2.3e-27	462690	-0.000137364	0.00335035	0.9672	287014
rs60952428	16	75640521	T	C	0.0134109	0.00241933	3e-08	462690	0.00735444	0.00456514	0.1072	296203
rs6119897	20	31145415	G	A	-0.0128038	0.00162704	3.6e-15	462690	-0.00604712	0.00305874	0.04802	295276
rs61796681	4	23678196	A	T	-0.0134163	0.00244752	4.2e-08	462690	-0.000232255	0.00464511	0.9601	299868
rs62098013	18	50863861	G	A	-0.00856663	0.00145676	4.1e-09	462690	0.000950013	0.00399165	0.812	136586
rs62135536	2	44326028	C	T	0.0243444	0.00396165	8e-10	462690	0.0262431	0.00811224	0.001217	292358
rs62155874	2	105973094	A	G	-0.0169073	0.00208546	5.2e-16	462690	-0.00289924	0.00559699	0.6042	147757
rs62175972	2	161362830	T	C	0.0217461	0.00385678	1.7e-08	462690	0.0011543	0.00769536	0.8809	292988
rs624833	4	2881256	T	G	0.00928567	0.00150361	6.6e-10	462690	0.00738016	0.00280295	0.00847	298913
rs6598539	15	99204483	C	T	0.00815056	0.00138941	4.5e-09	462690	0.00742711	0.00261334	0.004484	293000
rs6692614	1	7524976	G	C	0.00781565	0.00140722	2.8e-08	462690	0.00518175	0.00380731	0.1734	141512
rs6741228	2	22548774	C	T	-0.00793282	0.00140363	1.6e-08	462690	-0.00267112	0.00373062	0.4742	146120
rs67596067	17	50333733	G	A	-0.00887666	0.00145843	1.2e-09	462690	-0.00438264	0.00273403	0.1089	294333
rs6778080	3	49317338	C	T	-0.0111141	0.00156621	1.3e-12	462690	-0.0132185	0.00291221	5.639e-06	299936
rs6779302	3	16859710	G	T	-0.00875253	0.0014392	1.2e-09	462690	-0.00338265	0.00343068	0.3242	183570
rs6935954	6	26255451	G	A	-0.0095817	0.00140192	8.2e-12	462690	-0.00571089	0.00262449	0.02955	298729
rs6962772	7	99081730	A	G	0.011064	0.00191645	7.8e-09	462690	0.00898986	0.0035902	0.01229	300618
rs7039819	9	82430418	A	G	-0.00873433	0.00140501	5.1e-10	462690	0.00633127	0.00374853	0.09116	145788
rs7077678	10	104438565	C	T	0.00855025	0.00143575	2.6e-09	462690	0.00269733	0.00383144	0.4812	145588
rs71367545	18	77576337	G	A	-0.0103197	0.0017038	1.4e-09	462690	-0.0108677	0.00323155	0.0007697	299460
rs7155595	14	77502546	A	C	-0.00885162	0.00148508	2.5e-09	462690	-0.00158163	0.00410814	0.7	135771
rs71627581	5	43161351	G	A	0.0132566	0.00219871	1.6e-09	462690	0.0281065	0.00601595	2.987e-06	137389
rs72674867	8	95578201	A	T	0.00898766	0.00163396	3.8e-08	462690	0.00508166	0.0030212	0.09255	294440
rs72678864	4	112422145	G	A	0.0123829	0.0018387	1.6e-11	462690	0.0130905	0.00353321	0.0002111	293416
rs7297175	12	56473808	C	T	0.00811649	0.0013992	6.6e-09	462690	0.00103016	0.00283012	0.7161	255963
rs732083	17	37834367	A	G	-0.00834823	0.00147311	1.5e-08	462690	0.00244181	0.0039069	0.5319	147303
rs73220544	3	131074511	A	C	-0.0108189	0.0019126	1.5e-08	462690	-0.0109304	0.00510767	0.03239	142669
rs7333559	13	100546450	A	G	-0.01074	0.00170716	3.2e-10	462690	-0.00542229	0.00475223	0.2537	133266
rs74086911	12	50015942	G	A	0.0148021	0.00264197	2.1e-08	462690	0.00687167	0.00499032	0.1684	295204
rs7528604	1	66407352	G	A	0.00965269	0.00140141	5.7e-12	462690	0.015217	0.00263224	7.426e-09	294376
rs7553348	1	75005067	A	G	-0.00963399	0.00139643	5.2e-12	462690	-0.00453829	0.00264315	0.08607	290701
rs75742406	11	17070365	G	A	0.00961948	0.00158486	1.3e-09	462690	-0.00294985	0.00423222	0.4861	145928
rs76608582	19	4474725	C	A	0.0216317	0.00344003	3.2e-10	462690	0.00613718	0.00640624	0.338	269819
rs7766610	6	111707821	A	C	-0.0125839	0.00179283	2.2e-12	462690	0.00601879	0.00334563	0.07198	297385
rs7775552	6	67475569	A	G	-0.00823765	0.00138603	2.8e-09	462690	-0.00487049	0.00258656	0.05965	299248
rs7807019	7	117543063	A	G	-0.0104211	0.00139062	6.7e-14	462690	-0.0105891	0.00260431	4.789e-05	296015
rs78234152	4	100279889	G	A	0.00244401	0.00228518	0.28	462690	-0.0331534	0.00432473	1.771e-14	297506
rs8042134	15	97514404	T	G	-0.00994136	0.0014011	1.3e-12	462690	-0.012311	0.00386529	0.001445	134792
rs8042849	15	78817929	T	C	-0.0192164	0.00146183	1.8e-39	462690	0.00732625	0.0027347	0.007382	294340
rs812887	3	77576162	G	A	-0.00824801	0.00141024	5e-09	462690	-0.0103774	0.00380682	0.006407	142178
rs860326	14	57342912	T	C	-0.00833808	0.0014023	2.7e-09	462690	-0.00774097	0.00265192	0.003511	290213
rs8614	17	27588806	C	A	-0.0114612	0.00179679	1.8e-10	462690	0.00336236	0.00473571	0.478	148425
rs889398	16	69556715	C	T	0.0092407	0.00141367	6.3e-11	462690	0.00426053	0.00379051	0.2611	143360
rs9571652	13	67338075	T	C	0.00834817	0.00145784	1e-08	462690	0.00292207	0.00274889	0.2879	291588
rs9842947	3	157412246	T	C	0.00877189	0.00148073	3.1e-09	462690	0.00458176	0.00398414	0.2502	144853
rs986391	5	166993972	A	G	-0.0111388	0.0014379	9.4e-15	462690	-0.00768543	0.00271282	0.004618	292479
rs9919670	11	112877304	G	A	-0.0152438	0.00142114	7.6e-27	462690	-0.0120939	0.0026545	5.213e-06	295988
rs9937709	16	53820813	A	G	0.000662042	0.00140668	0.64	462690	0.0173816	0.00263278	4.058e-11	297080
					Lifetime smoking				Bipolar disorder
rs13195636	6	27509493	A	C	0.00948803	0.00216652	1.2e-05	462690	0.1222	0.0168	3.057e-13	412637
rs2710323	3	52815905	C	T	0.00172927	0.00138997	0.21	462690	-0.0654038	0.0093	2.519e-12	413466
rs1860002	12	2413803	T	C	3.63799e-05	0.00139713	0.98	462690	-0.0645979	0.0098	5.256e-11	218892
rs58120505	7	2029867	T	C	0.00297459	0.00139627	0.033	462690	0.0565977	0.0095	2.429e-09	413466
rs4702	15	91426560	A	G	-0.00539795	0.00139457	0.00011	462690	-0.0572967	0.0097	3.518e-09	411573
rs9876421	3	36848316	C	T	0.000728362	0.00146258	0.62	462690	-0.0570996	0.0099	7.93e-09	413466
rs79210963	7	24717969	T	C	0.000292632	0.00216862	0.89	462690	-0.0785996	0.0145	5.978e-08	413193
rs11696755	20	48105317	T	C	-0.00154048	0.00179308	0.39	462690	-0.0600048	0.0119	4.312e-07	413466
rs79445414	8	33863561	T	C	-0.000298695	0.0033351	0.93	462690	-0.114401	0.0232	8.071e-07	408389
rs6482437	10	18726326	C	A	-0.00327504	0.00221584	0.14	462690	0.074896	0.0152	8.751e-07	413466
rs348809	20	59032097	G	A	0.00828381	0.00145602	1.3e-08	462690	0.0465048	0.0098	2.288e-06	413466
rs12138231	1	150115398	A	T	-0.00352981	0.00179449	0.049	462690	0.0586042	0.0125	2.74e-06	413466
rs6010045	22	51103091	C	T	0.000573478	0.00149448	0.7	462690	0.0469973	0.0103	5.617e-06	413466
rs9318627	13	79930079	A	C	0.0023433	0.00140932	0.096	462690	0.0432032	0.0096	6.34e-06	413466
rs9461916	6	33796794	C	T	-0.00309918	0.00141984	0.029	462690	0.0430015	0.0095	6.471e-06	413466
rs3814883	16	29994922	C	T	-0.00274805	0.00139123	0.048	462690	0.0423025	0.0094	7.234e-06	413466
rs4812325	20	37485458	A	G	0.00315193	0.00143035	0.028	462690	0.0423023	0.0097	1.225e-05	413466
rs10117	5	137892170	G	A	0.0032132	0.00141543	0.023	462690	0.0411995	0.0096	1.67e-05	413466
rs7112616	11	130805334	T	C	-0.00155606	0.00138705	0.26	462690	0.0399993	0.0093	1.785e-05	413466
rs2401924	7	115057862	C	G	-0.0105718	0.00138906	2.7e-14	462690	-0.0392015	0.0094	2.885e-05	413466
rs12293670	11	124612932	A	G	0.00265724	0.00148371	0.073	462690	0.0407004	0.0099	4.062e-05	413466
rs2295146	14	104199356	C	T	-0.0108441	0.00142292	2.5e-14	462690	-0.0390007	0.0095	4.127e-05	413466
rs6546857	2	73837955	A	G	-0.00490486	0.00162933	0.0026	462690	-0.0442968	0.0109	4.942e-05	413466
rs326341	3	107811142	G	A	0.00943522	0.00139247	1.2e-11	462690	0.0372958	0.0093	6.489e-05	413466
rs72802868	5	152235215	G	T	0.00377565	0.00151703	0.013	462690	0.040201	0.0103	9.107e-05	413466
rs12129573	1	73768366	C	A	-0.0109448	0.00145117	4.6e-14	462690	-0.0377953	0.0097	9.397e-05	413466
rs4473348	2	182073742	T	A	0.0104317	0.00159675	6.4e-11	462690	0.0428031	0.011	9.828e-05	413466
rs11587347	1	239198959	C	G	0.000100461	0.00234064	0.97	462690	-0.0626949	0.0162	0.0001042	413466
rs12244388	10	104640052	G	A	-0.0132503	0.00146413	1.4e-19	462690	0.0364959	0.0098	0.0001928	395850
rs634940	6	93077500	G	T	-0.000950666	0.00157909	0.55	462690	-0.0398953	0.0108	0.0002092	413466
rs8055219	16	13753384	G	A	-0.00495896	0.00165928	0.0028	462690	-0.0409991	0.0111	0.0002143	413466
rs1604060	3	117772036	G	A	0.00935667	0.00220073	2.1e-05	462690	0.0542028	0.0147	0.0002229	413466
rs217336	6	84341803	C	A	-0.00591436	0.00139674	2.3e-05	462690	0.034498	0.0094	0.000237	413466
rs4779050	15	83368738	G	T	-0.000725413	0.00143652	0.61	462690	-0.0353961	0.0097	0.0002565	413466
rs11693094	2	185601420	C	T	-0.000121509	0.00139024	0.93	462690	0.0343048	0.0094	0.0002657	413466
rs728055	7	137072531	T	A	0.000452692	0.00144959	0.75	462690	0.0361005	0.0099	0.0002681	413466
rs4700418	5	60621839	C	G	-0.00263078	0.00138587	0.058	462690	-0.0338981	0.0094	0.0002931	413466
rs6974218	7	110056000	A	C	0.000555127	0.00142662	0.7	462690	0.0347975	0.0096	0.0003057	413466
rs549845	1	44076469	A	G	-0.0112613	0.00150857	8.3e-14	462690	-0.0364959	0.0101	0.0003131	413466
rs1953205	14	30300361	T	A	-0.00328347	0.00140922	0.02	462690	-0.0346018	0.0096	0.0003263	413466
rs6943762	7	86403263	T	C	0.0024602	0.0020902	0.24	462690	0.0503033	0.014	0.0003313	413466
rs9636107	18	53200117	A	G	-0.00486049	0.00139207	0.00048	462690	-0.0331949	0.0093	0.0003526	413466
rs9919670	11	112877304	G	A	-0.0152438	0.00142114	7.6e-27	462690	-0.0340016	0.0095	0.000357	413466
rs1593304	7	131619847	G	A	-6.44011e-05	0.00172351	0.97	462690	0.0426048	0.012	0.0003769	413466
rs149165	16	58659307	T	G	0.00068285	0.00139039	0.62	462690	0.0332994	0.0094	0.0003985	413466
rs7251	19	50162909	C	G	0.00204672	0.0014854	0.17	462690	0.0361005	0.0102	0.0004147	413466
rs421983	3	84892866	T	C	0.00870743	0.00138561	3.3e-10	462690	0.0329027	0.0094	0.0004425	413466
rs6538539	12	95195293	T	G	0.00104517	0.00139446	0.45	462690	-0.0324962	0.0094	0.0005058	413466
rs17194490	3	2547786	G	T	-0.0013448	0.00187327	0.47	462690	-0.0454996	0.0132	0.0005735	218892
rs7807019	7	117543063	A	G	-0.0104211	0.00139062	6.7e-14	462690	0.0321961	0.0094	0.0005853	413466
rs4129585	8	143312933	C	A	0.000442701	0.00139526	0.75	462690	-0.0320993	0.0094	0.0006329	413466
rs13011472	2	57961602	C	G	-0.002396	0.00139001	0.085	462690	-0.0319036	0.0093	0.0006558	413466
rs12285419	11	46343189	C	A	-0.0108503	0.00175802	6.7e-10	462690	-0.0398017	0.0118	0.0007874	413466
rs62155874	2	105973094	A	G	-0.0169073	0.00208546	5.2e-16	462690	-0.0473956	0.0143	0.0009085	413466
rs7575796	2	97746526	A	G	-0.0105411	0.00265508	7.2e-05	462690	0.0577027	0.0181	0.001426	411090
rs3739118	2	201253769	G	A	-0.00114034	0.0015327	0.46	462690	0.0327963	0.0104	0.001535	413466
rs732083	17	37834367	A	G	-0.00834823	0.00147311	1.5e-08	462690	-0.0312952	0.0099	0.001535	413466
rs12833624	12	124476873	C	T	0.00279628	0.00146541	0.056	462690	-0.0300984	0.0098	0.002274	413466
rs369230	16	89645437	T	G	0.00908882	0.001511	1.8e-09	462690	0.0316042	0.0106	0.002754	413466
rs2838834	21	46665208	C	T	-0.00936489	0.00151488	6.3e-10	462690	-0.0303046	0.0103	0.003185	413466
rs6798742	3	63903759	A	G	0.00218819	0.00151482	0.15	462690	-0.0296966	0.0101	0.003278	413466
rs778371	2	233743109	A	G	-0.00211797	0.00154302	0.17	462690	-0.0299954	0.0103	0.003552	413466
rs3824451	9	101071522	T	C	-0.000558651	0.00188513	0.77	462690	-0.0370998	0.0129	0.003964	413466
rs2815731	6	73155285	C	A	-0.00237923	0.00147025	0.11	462690	0.0280042	0.0098	0.004155	413466
rs2678670	2	104469564	A	T	0.00873079	0.00138756	3.1e-10	462690	0.0267977	0.0094	0.004463	413466
rs1451488	2	199990107	G	A	-0.00183459	0.00139832	0.19	462690	0.0266007	0.0094	0.004804	413466
rs35351411	15	61872197	C	A	0.000854134	0.00139484	0.54	462690	0.0262003	0.0094	0.005069	413466
rs11223774	11	134247315	G	A	0.000433803	0.00152758	0.78	462690	-0.0281986	0.0102	0.005909	413466
rs10922907	1	91193049	T	A	-0.0101748	0.00139495	3e-13	462690	-0.0254046	0.0094	0.006823	413466
rs2333321	4	176859992	G	A	-0.00613029	0.00171046	0.00034	462690	-0.0305001	0.0113	0.006875	413466
rs4814873	20	19616429	C	T	0.00971214	0.00163637	2.9e-09	462690	0.0301994	0.0112	0.006933	413466
rs10035564	5	45252500	A	G	0.00241742	0.00148069	0.1	462690	-0.0271965	0.0101	0.007169	413466
rs1000237	19	19518316	T	A	-0.00325562	0.00144854	0.025	462690	-0.025995	0.0097	0.007342	413466
rs10918701	1	162090536	A	G	-0.00802389	0.00143191	2.1e-08	462690	-0.0259016	0.0097	0.007373	413466
rs12712510	2	22749726	C	T	-0.00357237	0.00139674	0.011	462690	-0.0251023	0.0095	0.007906	413466
rs132582	22	39988175	T	C	-0.00176918	0.00140053	0.21	462690	-0.0244975	0.0094	0.009216	413466
rs61857878	10	92789488	A	T	0.00196924	0.00159726	0.22	462690	0.0284028	0.0111	0.01019	395850
rs1427633	4	167974142	C	G	-0.000805078	0.0014046	0.57	462690	-0.0243999	0.0095	0.01038	413466
rs13296519	9	128471924	G	T	-0.00970128	0.00141888	8.1e-12	462690	-0.0246001	0.0096	0.01058	413466
rs13016542	2	145183851	T	C	-0.00248412	0.00208005	0.23	462690	0.0347975	0.0136	0.01061	413466
rs62098013	18	50863861	G	A	-0.00856663	0.00145676	4.1e-09	462690	-0.0251024	0.0099	0.01117	413466
rs13107325	4	103188709	C	T	0.00381484	0.00263369	0.15	462690	-0.0486967	0.0194	0.0121	413050
rs1901512	5	101723875	C	T	-0.00419188	0.00151397	0.0056	462690	-0.0259016	0.0104	0.01226	413466
rs2909457	2	162845855	A	G	-0.0074441	0.0013888	8.3e-08	462690	-0.0243999	0.0098	0.01286	218892
rs12652777	5	155775075	C	T	-0.00547174	0.00138812	8.1e-05	462690	-0.0230034	0.0093	0.01372	413466
rs215412	4	23423586	G	A	0.00119281	0.00148406	0.42	462690	-0.0239956	0.0098	0.01431	413466
rs10957321	8	65605878	A	G	-0.000159537	0.0013879	0.91	462690	0.0229002	0.0094	0.01445	413466
rs6549963	3	30044778	T	C	0.00131207	0.00141004	0.35	462690	0.0228959	0.0095	0.01643	413466
rs215600	7	32333642	A	G	-0.0114927	0.00144752	2e-15	462690	0.0242005	0.0102	0.01799	218892
rs2332700	14	72417326	G	C	0.000563911	0.0016074	0.73	462690	-0.0250048	0.0108	0.02055	413466
rs35175834	15	47680815	G	A	-0.0164032	0.00169847	4.6e-22	462690	-0.0260976	0.0113	0.02096	413466
rs12771371	10	54063083	G	A	-6.60156e-05	0.00149374	0.96	462690	0.0231011	0.01	0.0211	413466
rs76838079	18	77633271	C	T	-0.000821418	0.00186899	0.66	462690	-0.0329985	0.0143	0.02126	411573
rs16867571	5	88743219	A	G	-0.000675091	0.0016214	0.68	462690	0.0248975	0.0111	0.02508	413466
rs11136325	8	144870701	A	G	0.000151807	0.00143059	0.92	462690	-0.0222017	0.0099	0.02512	411573
rs136233	22	31212410	A	G	-0.00995614	0.00176918	1.8e-08	462690	-0.0260976	0.0118	0.02712	413466
rs11861214	16	746611	G	T	0.00945079	0.00168455	2e-08	462690	-0.0259026	0.0118	0.02774	403878
rs7647398	3	180733150	C	T	-0.00418373	0.00172794	0.015	462690	0.0259016	0.0118	0.02817	413466
rs187557	5	106766340	T	C	3.21488e-05	0.00193171	0.99	462690	-0.0285	0.0131	0.02919	413466
rs113382419	9	136463019	C	A	-0.0282339	0.00221376	3e-37	462690	-0.0344051	0.0159	0.03026	411573
rs10086619	8	111580570	A	G	-0.00383606	0.00186063	0.039	462690	-0.0268985	0.0125	0.03169	413466
rs2252074	7	104594253	T	G	-0.00187689	0.00141695	0.19	462690	-0.0196008	0.0095	0.0399	413466
rs12883788	14	33303540	C	T	-0.00718032	0.00139542	2.7e-07	462690	-0.0196008	0.0096	0.041	411573
rs1221148	9	122046875	C	G	0.00916504	0.00140711	7.3e-11	462690	0.0193025	0.0095	0.0422	413466
rs72678864	4	112422145	G	A	0.0123829	0.0018387	1.6e-11	462690	0.0267004	0.0134	0.04615	413466
rs12151767	2	198274929	A	G	0.00160389	0.00138631	0.25	462690	-0.0184978	0.0093	0.04801	413466
rs56335113	1	30427639	G	A	-0.00013419	0.00150614	0.93	462690	-0.0202045	0.0102	0.04857	413466
rs9687282	5	139065988	T	G	-0.00142459	0.00147586	0.33	462690	-0.0192032	0.0099	0.05202	413466
rs1615350	12	123650335	T	C	0.000798222	0.0016042	0.62	462690	-0.0205964	0.0106	0.05262	413466
rs6778080	3	49317338	C	T	-0.0111141	0.00156621	1.3e-12	462690	-0.0199007	0.0104	0.05714	413466
rs3896224	10	106467853	A	G	0.00962696	0.00141792	1.1e-11	462690	0.0183015	0.0099	0.06351	218892
rs75742406	11	17070365	G	A	0.00961948	0.00158486	1.3e-09	462690	0.0195967	0.0107	0.06675	413466
rs329120	5	133861756	C	T	0.00965704	0.00140509	6.3e-12	462690	0.0168965	0.0094	0.073	413466
rs1933270	1	49977965	G	T	-0.00921831	0.00143808	1.5e-10	462690	-0.0164047	0.0096	0.08772	413466
rs35169606	8	9604066	T	G	0.00877627	0.00144385	1.2e-09	462690	0.0171029	0.01	0.08869	413466
rs4653164	1	36627542	T	C	0.00201411	0.00149686	0.18	462690	0.0170038	0.01	0.09014	413466
rs1430894	3	17868759	C	T	-0.00449444	0.00139178	0.0012	462690	0.0156962	0.0093	0.09217	413466
rs7798283	7	133128127	T	G	0.00248142	0.00210377	0.24	462690	0.0242047	0.0145	0.09486	413466
rs3811038	2	113240183	T	C	-0.00954466	0.00155745	8.9e-10	462690	-0.0174005	0.0104	0.0953	413466
rs4391802	11	28674592	A	G	0.0103191	0.00152789	1.4e-11	462690	0.0170046	0.0103	0.09894	413466
rs505061	9	22767164	C	A	-0.000800352	0.00138404	0.56	462690	-0.015205	0.0093	0.1043	413466
rs2381411	9	36319928	T	C	0.000429863	0.00142198	0.76	462690	-0.0154995	0.0096	0.1067	413466
rs7569203	2	45154418	A	C	-0.0107595	0.0015002	7.4e-13	462690	0.0156962	0.0099	0.1123	413466
rs57433322	17	19141582	C	G	-0.00430736	0.00215858	0.046	462690	0.0239021	0.0151	0.1141	411573
rs8042849	15	78817929	T	C	-0.0192164	0.00146183	1.8e-39	462690	-0.0154008	0.0098	0.1141	413466
rs12489270	3	16875823	T	C	-0.00798779	0.00144255	3.1e-08	462690	-0.014799	0.0096	0.1217	413466
rs3769949	2	166199284	T	A	-0.00825646	0.00138563	2.5e-09	462690	0.0143959	0.0094	0.1248	413466
rs13233308	7	87244960	C	T	0.00114526	0.00138578	0.41	462690	0.0141001	0.0094	0.1325	413466
rs5751191	22	42370991	C	T	-0.00255035	0.00139431	0.067	462690	0.0137035	0.0093	0.1415	413466
rs8138941	22	50290678	G	A	0.000137333	0.00172583	0.94	462690	-0.0166986	0.0115	0.1473	413466
rs62175972	2	161362830	T	C	0.0217461	0.00385678	1.7e-08	462690	0.036004	0.0254	0.1573	407542
rs986391	5	166993972	A	G	-0.0111388	0.0014379	9.4e-15	462690	-0.0135971	0.0097	0.1604	413466
rs317021	4	35418368	T	A	-0.011567	0.00179087	1.1e-10	462690	-0.0170953	0.0123	0.1639	413466
rs17309874	11	27667236	G	A	-0.0112899	0.00158234	9.7e-13	462690	-0.015002	0.0108	0.1653	413466
rs2455415	13	38860697	C	T	0.000330207	0.00140195	0.81	462690	-0.0130954	0.0095	0.1653	413466
rs11165867	1	97878068	C	T	-0.00568613	0.00189065	0.0026	462690	-0.0174005	0.0127	0.17	413466
rs7515363	1	200414959	T	C	6.2015e-05	0.00142739	0.97	462690	-0.0132025	0.0097	0.1736	413466
rs6721531	2	79426855	A	T	0.00339473	0.00145461	0.02	462690	0.0134985	0.0099	0.174	413466
rs6011779	20	61984317	T	C	-0.0191152	0.00176364	2.3e-27	462690	0.0170953	0.0126	0.1742	411573
rs7528604	1	66407352	G	A	0.00965269	0.00140141	5.7e-12	462690	0.012699	0.0094	0.1771	413466
rs145071536	1	243793012	T	C	0.000172693	0.00179259	0.92	462690	-0.0172988	0.013	0.185	411573
rs7039819	9	82430418	A	G	-0.00873433	0.00140501	5.1e-10	462690	-0.0125015	0.0095	0.1912	413466
rs9571652	13	67338075	T	C	0.00834817	0.00145784	1e-08	462690	-0.0122953	0.0097	0.2047	413466
rs1050847	16	87443734	T	C	-0.00797046	0.00140503	1.4e-08	462690	-0.0119977	0.0095	0.2077	413466
rs812887	3	77576162	G	A	-0.00824801	0.00141024	5e-09	462690	0.0119005	0.0095	0.2103	413466
rs28485305	15	74044197	C	T	0.00800666	0.00143887	2.6e-08	462690	0.0120965	0.0097	0.2111	413466
rs147412694	21	40702786	G	A	-0.0115726	0.00194865	2.9e-09	462690	0.0170046	0.0137	0.2147	413466
rs1198588	1	98552832	T	A	-0.00176337	0.00171956	0.31	462690	0.0140989	0.0115	0.218	413466
rs7077678	10	104438565	C	T	0.00855025	0.00143575	2.6e-09	462690	0.0115036	0.0096	0.2291	413466
rs3791710	2	212290048	T	C	0.00110719	0.00173017	0.52	462690	0.0133998	0.0117	0.2506	413466
rs9304548	18	27500959	A	C	-0.000639284	0.0015804	0.69	462690	-0.0121953	0.011	0.2662	413466
rs860326	14	57342912	T	C	-0.00833808	0.0014023	2.7e-09	462690	-0.0102968	0.0095	0.2752	413466
rs10879871	12	75380511	G	T	0.00957988	0.00145803	5e-11	462690	0.0102019	0.0099	0.3031	413466
rs498591	9	14509105	A	T	-0.0038598	0.0019955	0.053	462690	-0.0130042	0.0132	0.3246	413466
rs10876446	12	53760710	G	C	-0.00221093	0.00149348	0.14	462690	-0.00999983	0.0103	0.3325	413466
rs73292401	17	12875908	T	A	-0.00253998	0.00176535	0.15	462690	-0.0114048	0.0119	0.3362	413466
rs7297175	12	56473808	C	T	0.00811649	0.0013992	6.6e-09	462690	-0.00809713	0.0094	0.3915	413466
rs245774	5	170530930	G	A	0.00901601	0.00155972	7.4e-09	462690	0.00879859	0.0105	0.4018	413466
rs8614	17	27588806	C	A	-0.0114612	0.00179679	1.8e-10	462690	0.0101978	0.0126	0.4185	411573
rs72943392	11	81178838	G	C	0.000465289	0.00154565	0.76	462690	0.00799793	0.0103	0.4369	413466
rs10516044	5	167604236	G	C	-0.0137498	0.00217344	2.5e-10	462690	-0.0111014	0.0148	0.4547	413466
rs16851048	1	177276006	T	C	-0.00141765	0.00175665	0.42	462690	-0.00830439	0.0116	0.4734	413466
rs76608582	19	4474725	C	A	0.0216317	0.00344003	3.2e-10	462690	-0.0187955	0.0263	0.4734	410328
rs2675638	10	63576286	G	A	0.00849857	0.00140017	1.3e-09	462690	0.00669752	0.0095	0.4823	413466
rs4543592	9	3014254	T	C	-0.00866243	0.0013891	4.5e-10	462690	-0.0062998	0.0094	0.5013	413466
rs11783093	8	27425349	C	T	0.01571	0.00189655	1.2e-16	462690	-0.00839514	0.0129	0.5166	413466
rs12877581	13	74325499	G	C	-0.00116731	0.00155932	0.45	462690	0.00689617	0.0107	0.5197	413466
rs889398	16	69556715	C	T	0.0092407	0.00141367	6.3e-11	462690	0.00610135	0.0095	0.5208	413466
rs12831617	12	84758368	C	T	-0.00918459	0.00163314	1.9e-08	462690	0.00720399	0.0113	0.5212	413466
rs28635466	17	46983820	G	A	0.00844234	0.00150481	2e-08	462690	-0.00650109	0.0103	0.5259	413466
rs2894808	6	52861990	T	A	-0.0152983	0.0025912	3.5e-09	462690	-0.0105959	0.0169	0.5279	413466
rs6673880	1	2373168	A	G	0.00171054	0.00139292	0.22	462690	-0.0062998	0.0101	0.5291	411573
rs2890772	2	146175106	T	G	0.0136979	0.00140672	2.1e-22	462690	-0.00600195	0.0096	0.5305	413466
rs2053079	19	30987423	A	G	0.00393497	0.00161219	0.015	462690	-0.00680309	0.011	0.5325	413466
rs359243	2	60475509	C	T	0.00871975	0.00142539	9.5e-10	462690	0.00599795	0.0096	0.5337	413466
rs10503253	8	4180844	C	A	-0.00138834	0.0017644	0.43	462690	0.0071047	0.0115	0.5347	413466
rs13009008	2	174043233	G	A	-0.00863272	0.00147329	4.6e-09	462690	0.00609856	0.0099	0.5356	413466
rs10823968	10	74738269	A	T	0.00813544	0.00145258	2.1e-08	462690	-0.00609856	0.01	0.545	411573
rs62135536	2	44326028	C	T	0.0243444	0.00396165	8e-10	462690	-0.016597	0.0278	0.5505	408024
rs3802924	11	133827733	A	C	0.00375225	0.00175274	0.032	462690	0.00649884	0.0114	0.57	413466
rs1914399	7	71770973	G	C	-0.00390052	0.00138765	0.0049	462690	-0.00499749	0.0094	0.596	413466
rs4766428	12	110723245	C	T	0.00248309	0.00140594	0.077	462690	0.00499749	0.0096	0.6004	413466
rs1915019	8	89283689	G	A	0.000205039	0.00162523	0.9	462690	-0.00590255	0.0113	0.6017	218892
rs7333559	13	100546450	A	G	-0.01074	0.00170716	3.2e-10	462690	-0.00600195	0.0117	0.6061	413466
rs7553348	1	75005067	A	G	-0.00963399	0.00139643	5.2e-12	462690	-0.00459941	0.0095	0.6296	413466
rs61937595	12	57682956	C	T	-0.00583338	0.00242053	0.016	462690	0.00809713	0.017	0.6321	411363
rs7634476	3	136398387	G	A	-0.00252612	0.00141223	0.074	462690	0.0041988	0.0094	0.6567	413466
rs11664298	18	77578986	G	A	-0.0103092	0.00171104	1.7e-09	462690	-0.005103	0.0117	0.6597	413466
rs73220544	3	131074511	A	C	-0.0108189	0.0019126	1.5e-08	462690	0.00529595	0.0128	0.6793	395850
rs3795310	1	8431607	C	T	0.00575265	0.00138811	3.4e-05	462690	0.00380276	0.0095	0.6873	413466
rs1246265	9	86761745	C	T	0.00886526	0.00150907	4.2e-09	462690	-0.00410158	0.0101	0.6881	413466
rs34866095	11	16377356	A	G	-0.00857198	0.00150558	1.2e-08	462690	-0.00399798	0.0102	0.6975	413466
rs11740474	5	153680747	A	T	0.00108979	0.00141289	0.44	462690	0.0034042	0.0095	0.7213	413466
rs7766610	6	111707821	A	C	-0.0125839	0.00179283	2.2e-12	462690	-0.00410158	0.0123	0.7385	218892
rs17576594	4	147952241	G	A	0.0109502	0.00155159	1.7e-12	462690	0.00320486	0.0104	0.755	413466
rs2867112	2	651349	T	G	0.0147832	0.00188747	4.8e-15	462690	-0.00409839	0.0133	0.7596	218892
rs9842947	3	157412246	T	C	0.00877189	0.00148073	3.1e-09	462690	0.00300451	0.0101	0.7673	413466
rs11534045	7	110935979	G	A	-0.0083244	0.00149605	2.6e-08	462690	0.0028958	0.0101	0.7747	413466
rs60952428	16	75640521	T	C	0.0134109	0.00241933	3e-08	462690	-0.00470103	0.0166	0.7786	413466
rs624833	4	2881256	T	G	0.00928567	0.00150361	6.6e-10	462690	-0.00270365	0.0102	0.7875	413466
rs11255908	10	8802912	T	G	-0.0100713	0.00158809	2.3e-10	462690	0.00239712	0.011	0.8274	413466
rs12967855	18	35138245	G	A	-0.0081887	0.00147934	3.1e-08	462690	-0.001998	0.01	0.8411	413466
rs11948770	5	13246336	T	C	-0.0102364	0.00164524	4.9e-10	462690	0.00159872	0.011	0.8873	413466
rs708228	11	57585662	C	T	-0.00447576	0.00147552	0.0024	462690	0.00129916	0.0099	0.8926	413466
rs17553262	10	92912773	A	C	-0.0127323	0.00218148	5.3e-09	462690	-0.00160128	0.0158	0.9168	413466
rs6984242	8	60700469	A	G	0.00307035	0.00141408	0.03	462690	-0.00079968	0.0095	0.929	413466
rs35734242	4	706700	T	C	-0.000844537	0.00140053	0.55	462690	-0.00080032	0.0098	0.9336	411573
rs12303743	12	72259954	G	C	-0.00318818	0.00233508	0.17	462690	-0.0010005	0.0157	0.9505	413466
rs10861176	12	104631552	A	G	-0.00207625	0.00156788	0.19	462690	-0.00039992	0.0106	0.9726	413466
rs11768481	7	96629103	C	A	0.00901238	0.00147464	9.9e-10	462690	-0.00020002	0.0103	0.9868	413466
					Lifetime smoking				Schizophrenia
rs13195636	6	27509493	A	C	0.00948803	0.00216652	1.2e-05	462690	0.210504	0.0159	6.54636e-40	130644
rs58120505	7	2029867	T	C	0.00297459	0.00139627	0.033	462690	0.089603	0.0088	2.23512e-24	130644
rs1860002	12	2413803	T	C	3.63799e-05	0.00139713	0.98	462690	-0.0837987	0.0087	1.03896e-21	130644
rs1198588	1	98552832	T	A	-0.00176337	0.00171956	0.31	462690	0.102598	0.0108	1.73101e-21	130644
rs4702	15	91426560	A	G	-0.00539795	0.00139457	0.00011	462690	-0.0843044	0.0089	2.79383e-21	130644
rs13107325	4	103188709	C	T	0.00381484	0.00263369	0.15	462690	-0.158703	0.0168	2.90001e-21	129529
rs2710323	3	52815905	C	T	0.00172927	0.00138997	0.21	462690	-0.0784044	0.0086	1.22914e-19	130644
rs12129573	1	73768366	C	A	-0.0109448	0.00145117	4.6e-14	462690	-0.0777994	0.0089	2.28192e-18	130644
rs4129585	8	143312933	C	A	0.000442701	0.00139526	0.75	462690	-0.0749962	0.0087	5.10858e-18	130644
rs778371	2	233743109	A	G	-0.00211797	0.00154302	0.17	462690	-0.0806029	0.0095	1.49486e-17	130644
rs4766428	12	110723245	C	T	0.00248309	0.00140594	0.077	462690	-0.0750038	0.0089	3.93097e-17	130644
rs1000237	19	19518316	T	A	-0.00325562	0.00144854	0.025	462690	-0.0732053	0.0089	2.80027e-16	130644
rs13011472	2	57961602	C	G	-0.002396	0.00139001	0.085	462690	-0.070401	0.0087	4.28154e-16	130644
rs1451488	2	199990107	G	A	-0.00183459	0.00139832	0.19	462690	0.0708947	0.0087	4.47198e-16	130644
rs9636107	18	53200117	A	G	-0.00486049	0.00139207	0.00048	462690	-0.0698969	0.0086	5.11446e-16	130644
rs4700418	5	60621839	C	G	-0.00263078	0.00138587	0.058	462690	-0.0701972	0.0087	5.36661e-16	130644
rs4812325	20	37485458	A	G	0.00315193	0.00143035	0.028	462690	0.0719042	0.0089	8.95983e-16	130644
rs61937595	12	57682956	C	T	-0.00583338	0.00242053	0.016	462690	0.130098	0.0162	1.1471e-15	130644
rs6943762	7	86403263	T	C	0.0024602	0.0020902	0.24	462690	0.105098	0.0132	1.56892e-15	130644
rs2252074	7	104594253	T	G	-0.00187689	0.00141695	0.19	462690	-0.0685037	0.0088	6.19156e-15	130644
rs12285419	11	46343189	C	A	-0.0108503	0.00175802	6.7e-10	462690	-0.0849045	0.011	1.04809e-14	130644
rs12293670	11	124612932	A	G	0.00265724	0.00148371	0.073	462690	0.0704957	0.0092	1.55704e-14	130644
rs3814883	16	29994922	C	T	-0.00274805	0.00139123	0.048	462690	0.0670977	0.0087	1.57616e-14	130644
rs5751191	22	42370991	C	T	-0.00255035	0.00139431	0.067	462690	0.0655951	0.0086	3.004e-14	130644
rs2332700	14	72417326	G	C	0.000563911	0.0016074	0.73	462690	-0.0750982	0.0099	3.87525e-14	130644
rs1615350	12	123650335	T	C	0.000798222	0.0016042	0.62	462690	-0.0736036	0.0098	4.91813e-14	130644
rs728055	7	137072531	T	A	0.000452692	0.00144959	0.75	462690	0.0673969	0.009	8.84912e-14	130644
rs35351411	15	61872197	C	A	0.000854134	0.00139484	0.54	462690	0.0635044	0.0087	2.21106e-13	130644
rs10035564	5	45252500	A	G	0.00241742	0.00148069	0.1	462690	-0.0668024	0.0092	4.38026e-13	130644
rs72802868	5	152235215	G	T	0.00377565	0.00151703	0.013	462690	0.0691995	0.0096	4.55407e-13	130644
rs12244388	10	104640052	G	A	-0.0132503	0.00146413	1.4e-19	462690	0.064401	0.009	8.12831e-13	130644
rs11664298	18	77578986	G	A	-0.0103092	0.00171104	1.7e-09	462690	-0.0773995	0.0108	8.93511e-13	130644
rs7647398	3	180733150	C	T	-0.00418373	0.00172794	0.015	462690	0.0774979	0.0109	1.07399e-12	130644
rs12151767	2	198274929	A	G	0.00160389	0.00138631	0.25	462690	-0.0611045	0.0086	1.30707e-12	130644
rs11587347	1	239198959	C	G	0.000100461	0.00234064	0.97	462690	-0.103895	0.0147	1.52897e-12	130644
rs145071536	1	243793012	T	C	0.000172693	0.00179259	0.92	462690	-0.0851005	0.012	1.6151e-12	130644
rs12883788	14	33303540	C	T	-0.00718032	0.00139542	2.7e-07	462690	-0.0613011	0.0087	1.86209e-12	130644
rs6482437	10	18726326	C	A	-0.00327504	0.00221584	0.14	462690	0.0989036	0.0142	3.32583e-12	130644
rs16851048	1	177276006	T	C	-0.00141765	0.00175665	0.42	462690	-0.0744973	0.0107	4.14859e-12	130644
rs9318627	13	79930079	A	C	0.0023433	0.00140932	0.096	462690	0.0611986	0.0088	4.35211e-12	130644
rs11783093	8	27425349	C	T	0.01571	0.00189655	1.2e-16	462690	0.0836976	0.0121	4.68058e-12	130644
rs56335113	1	30427639	G	A	-0.00013419	0.00150614	0.93	462690	-0.064701	0.0094	6.01728e-12	130644
rs6673880	1	2373168	A	G	0.00171054	0.00139292	0.22	462690	-0.062301	0.0091	7.19449e-12	130644
rs13016542	2	145183851	T	C	-0.00248412	0.00208005	0.23	462690	0.0883039	0.0129	8.28133e-12	130644
rs7251	19	50162909	C	G	0.00204672	0.0014854	0.17	462690	0.0641009	0.0094	8.29278e-12	130644
rs9876421	3	36848316	C	T	0.000728362	0.00146258	0.62	462690	-0.0625033	0.0092	9.19179e-12	130644
rs3802924	11	133827733	A	C	0.00375225	0.00175274	0.032	462690	0.0736036	0.0108	9.58297e-12	130644
rs2333321	4	176859992	G	A	-0.00613029	0.00171046	0.00034	462690	-0.0712038	0.0105	1.24796e-11	130644
rs11534045	7	110935979	G	A	-0.0083244	0.00149605	2.6e-08	462690	0.0627964	0.0093	1.39605e-11	130644
rs634940	6	93077500	G	T	-0.000950666	0.00157909	0.55	462690	-0.0663962	0.0099	1.78402e-11	130644
rs17194490	3	2547786	G	T	-0.0013448	0.00187327	0.47	462690	-0.0781994	0.0116	1.79515e-11	130644
rs2815731	6	73155285	C	A	-0.00237923	0.00147025	0.11	462690	0.0600033	0.0091	4.38834e-11	130644
rs6538539	12	95195293	T	G	0.00104517	0.00139446	0.45	462690	-0.0567961	0.0086	4.42792e-11	130644
rs6798742	3	63903759	A	G	0.00218819	0.00151482	0.15	462690	-0.0610991	0.0093	4.56878e-11	130644
rs12712510	2	22749726	C	T	-0.00357237	0.00139674	0.011	462690	-0.0574006	0.0087	5.14399e-11	130644
rs549845	1	44076469	A	G	-0.0112613	0.00150857	8.3e-14	462690	-0.0608034	0.0093	5.34564e-11	130644
rs7634476	3	136398387	G	A	-0.00252612	0.00141223	0.074	462690	0.0577033	0.0088	5.46261e-11	130644
rs8055219	16	13753384	G	A	-0.00495896	0.00165928	0.0028	462690	-0.0665031	0.0101	5.69246e-11	130644
rs4779050	15	83368738	G	T	-0.000725413	0.00143652	0.61	462690	-0.0579953	0.0089	7.27445e-11	130644
rs12489270	3	16875823	T	C	-0.00798779	0.00144255	3.1e-08	462690	-0.0579046	0.0089	7.46793e-11	130644
rs11165867	1	97878068	C	T	-0.00568613	0.00189065	0.0026	462690	-0.0743034	0.0116	1.29999e-10	130644
rs16867571	5	88743219	A	G	-0.000675091	0.0016214	0.68	462690	0.0657035	0.0104	2.67602e-10	130644
rs215412	4	23423586	G	A	0.00119281	0.00148406	0.42	462690	-0.0577033	0.0091	2.69197e-10	130644
rs6984242	8	60700469	A	G	0.00307035	0.00141408	0.03	462690	-0.0546965	0.0087	3.85496e-10	130644
rs79210963	7	24717969	T	C	0.000292632	0.00216862	0.89	462690	-0.0856015	0.0137	4.142e-10	130644
rs11693094	2	185601420	C	T	-0.000121509	0.00139024	0.93	462690	0.054403	0.0087	4.292e-10	130644
rs10117	5	137892170	G	A	0.0032132	0.00141543	0.023	462690	0.0549994	0.0088	4.65897e-10	130644
rs10086619	8	111580570	A	G	-0.00383606	0.00186063	0.039	462690	-0.0722052	0.0116	4.96798e-10	130644
rs73292401	17	12875908	T	A	-0.00253998	0.00176535	0.15	462690	-0.0676045	0.0109	5.47999e-10	130644
rs1901512	5	101723875	C	T	-0.00419188	0.00151397	0.0056	462690	-0.058401	0.0094	5.72295e-10	130644
rs505061	9	22767164	C	A	-0.000800352	0.00138404	0.56	462690	-0.0534957	0.0086	5.80403e-10	130644
rs1430894	3	17868759	C	T	-0.00449444	0.00139178	0.0012	462690	-0.0532953	0.0086	6.15404e-10	130644
rs6974218	7	110056000	A	C	0.000555127	0.00142662	0.7	462690	0.0548953	0.0089	6.80393e-10	130644
rs11740474	5	153680747	A	T	0.00108979	0.00141289	0.44	462690	-0.0536962	0.0088	1.128e-09	130644
rs7112616	11	130805334	T	C	-0.00155606	0.00138705	0.26	462690	0.0522034	0.0086	1.51702e-09	130644
rs12303743	12	72259954	G	C	-0.00318818	0.00233508	0.17	462690	-0.0874988	0.0145	1.59001e-09	130644
rs9461916	6	33796794	C	T	-0.00309918	0.00141984	0.029	462690	0.0532953	0.0088	1.64101e-09	130644
rs12877581	13	74325499	G	C	-0.00116731	0.00155932	0.45	462690	-0.0596014	0.0099	1.80302e-09	130644
rs7515363	1	200414959	T	C	6.2015e-05	0.00142739	0.97	462690	-0.0535029	0.0089	1.83599e-09	130644
rs57433322	17	19141582	C	G	-0.00430736	0.00215858	0.046	462690	0.0830996	0.0139	1.992e-09	130644
rs498591	9	14509105	A	T	-0.0038598	0.0019955	0.053	462690	-0.0724954	0.0121	2.11398e-09	130644
rs3739118	2	201253769	G	A	-0.00114034	0.0015327	0.46	462690	0.057004	0.0095	2.36401e-09	130644
rs6546857	2	73837955	A	G	-0.00490486	0.00162933	0.0026	462690	-0.0603978	0.0102	2.74397e-09	130644
rs2053079	19	30987423	A	G	0.00393497	0.00161219	0.015	462690	-0.0598986	0.0101	3.00698e-09	130644
rs11136325	8	144870701	A	G	0.000151807	0.00143059	0.92	462690	-0.0537967	0.0091	3.046e-09	130644
rs132582	22	39988175	T	C	-0.00176918	0.00140053	0.21	462690	-0.0509972	0.0086	3.25897e-09	130644
rs61857878	10	92789488	A	T	0.00196924	0.00159726	0.22	462690	0.0600974	0.0102	4.44099e-09	130644
rs10503253	8	4180844	C	A	-0.00138834	0.0017644	0.43	462690	-0.0620031	0.0106	4.52699e-09	130644
rs3795310	1	8431607	C	T	0.00575265	0.00138811	3.4e-05	462690	0.0509972	0.0087	5.75003e-09	130644
rs708228	11	57585662	C	T	-0.00447576	0.00147552	0.0024	462690	-0.0527997	0.0091	6.55602e-09	130644
rs1915019	8	89283689	G	A	0.000205039	0.00162523	0.9	462690	-0.0570984	0.0098	6.574e-09	130644
rs11696755	20	48105317	T	C	-0.00154048	0.00179308	0.39	462690	-0.0636962	0.011	7.26006e-09	130644
rs9687282	5	139065988	T	G	-0.00142459	0.00147586	0.33	462690	-0.0525994	0.0091	7.32808e-09	130644
rs6010045	22	51103091	C	T	0.000573478	0.00149448	0.7	462690	0.0548998	0.0095	7.44492e-09	130263
rs1593304	7	131619847	G	A	-6.44011e-05	0.00172351	0.97	462690	0.0641013	0.0111	7.44801e-09	130644
rs12138231	1	150115398	A	T	-0.00352981	0.00179449	0.049	462690	0.0669949	0.0116	7.99006e-09	130644
rs217336	6	84341803	C	A	-0.00591436	0.00139674	2.3e-05	462690	0.0503033	0.0087	8.051e-09	130644
rs10876446	12	53760710	G	C	-0.00221093	0.00149348	0.14	462690	-0.0540022	0.0094	1.02601e-08	130644
rs2381411	9	36319928	T	C	0.000429863	0.00142198	0.76	462690	-0.050399	0.0088	1.25e-08	130644
rs35734242	4	706700	T	C	-0.000844537	0.00140053	0.55	462690	-0.050704	0.0089	1.36801e-08	130644
rs1914399	7	71770973	G	C	-0.00390052	0.00138765	0.0049	462690	-0.0491044	0.0087	1.40101e-08	130644
rs6721531	2	79426855	A	T	0.00339473	0.00145461	0.02	462690	0.0517002	0.0091	1.46801e-08	130644
rs2909457	2	162845855	A	G	-0.0074441	0.0013888	8.3e-08	462690	-0.0489997	0.0087	1.48201e-08	130644
rs12652777	5	155775075	C	T	-0.00547174	0.00138812	8.1e-05	462690	-0.0487997	0.0086	1.523e-08	130644
rs76838079	18	77633271	C	T	-0.000821418	0.00186899	0.66	462690	-0.0780048	0.0138	1.52901e-08	130644
rs10861176	12	104631552	A	G	-0.00207625	0.00156788	0.19	462690	0.0555021	0.0098	1.588e-08	130644
rs9304548	18	27500959	A	C	-0.000639284	0.0015804	0.69	462690	-0.0567016	0.01	1.59401e-08	130644
rs2455415	13	38860697	C	T	0.000330207	0.00140195	0.81	462690	-0.0494949	0.0088	1.69001e-08	130644
rs13233308	7	87244960	C	T	0.00114526	0.00138578	0.41	462690	0.0487044	0.0086	1.749e-08	130644
rs12771371	10	54063083	G	A	-6.60156e-05	0.00149374	0.96	462690	0.0524027	0.0093	1.93999e-08	130644
rs187557	5	106766340	T	C	3.21488e-05	0.00193171	0.99	462690	-0.0666956	0.0119	2.02899e-08	130644
rs7575796	2	97746526	A	G	-0.0105411	0.00265508	7.2e-05	462690	0.0963006	0.0172	2.065e-08	130644
rs1953205	14	30300361	T	A	-0.00328347	0.00140922	0.02	462690	-0.0499048	0.0089	2.21498e-08	130644
rs72943392	11	81178838	G	C	0.000465289	0.00154565	0.76	462690	-0.0534957	0.0096	2.39299e-08	130644
rs3824451	9	101071522	T	C	-0.000558651	0.00188513	0.77	462690	-0.0655951	0.0118	2.53898e-08	130644
rs11223774	11	134247315	G	A	0.000433803	0.00152758	0.78	462690	-0.0524976	0.0094	2.73899e-08	130644
rs12833624	12	124476873	C	T	0.00279628	0.00146541	0.056	462690	-0.0501992	0.009	2.773e-08	130644
rs79445414	8	33863561	T	C	-0.000298695	0.0033351	0.93	462690	-0.1234	0.0222	2.79801e-08	130644
rs149165	16	58659307	T	G	0.00068285	0.00139039	0.62	462690	0.0481995	0.0087	3.00497e-08	130644
rs3791710	2	212290048	T	C	0.00110719	0.00173017	0.52	462690	0.0600033	0.0108	3.02002e-08	130644
rs4653164	1	36627542	T	C	0.00201411	0.00149686	0.18	462690	0.0511038	0.0092	3.07603e-08	130644
rs1604060	3	117772036	G	A	0.00935667	0.00220073	2.1e-05	462690	0.0772051	0.014	3.24101e-08	130644
rs10957321	8	65605878	A	G	-0.000159537	0.0013879	0.91	462690	0.0475949	0.0086	3.48498e-08	130644
rs7798283	7	133128127	T	G	0.00248142	0.00210377	0.24	462690	0.074003	0.0134	3.48698e-08	130644
rs1427633	4	167974142	C	G	-0.000805078	0.0014046	0.57	462690	-0.0483043	0.0088	4.09704e-08	130644
rs6549963	3	30044778	T	C	0.00131207	0.00141004	0.35	462690	0.0483043	0.0088	4.30804e-08	130644
rs8138941	22	50290678	G	A	0.000137333	0.00172583	0.94	462690	-0.0580953	0.0106	4.46396e-08	130644
rs8042849	15	78817929	T	C	-0.0192164	0.00146183	1.8e-39	462690	-0.0437968	0.009	1.04299e-06	130644
rs75742406	11	17070365	G	A	0.00961948	0.00158486	1.3e-09	462690	0.0428966	0.01	1.67302e-05	130644
rs2401924	7	115057862	C	G	-0.0105718	0.00138906	2.7e-14	462690	-0.0352996	0.0086	4.16898e-05	130644
rs369230	16	89645437	T	G	0.00908882	0.001511	1.8e-09	462690	0.0393023	0.0098	5.98494e-05	130644
rs10922907	1	91193049	T	A	-0.0101748	0.00139495	3e-13	462690	-0.0346043	0.0087	6.66899e-05	130644
rs4391802	11	28674592	A	G	0.0103191	0.00152789	1.4e-11	462690	0.0364958	0.0096	0.000135101	130644
rs13009008	2	174043233	G	A	-0.00863272	0.00147329	4.6e-09	462690	-0.0346043	0.0091	0.0001388	130644
rs326341	3	107811142	G	A	0.00943522	0.00139247	1.2e-11	462690	0.031799	0.0086	0.000235299	130644
rs136233	22	31212410	A	G	-0.00995614	0.00176918	1.8e-08	462690	-0.0391047	0.0109	0.000331803	130644
rs62155874	2	105973094	A	G	-0.0169073	0.00208546	5.2e-16	462690	-0.0471964	0.0132	0.000345199	130644
rs11255908	10	8802912	T	G	-0.0100713	0.00158809	2.3e-10	462690	-0.0355961	0.0099	0.000345502	130644
rs1221148	9	122046875	C	G	0.00916504	0.00140711	7.3e-11	462690	0.0311013	0.0088	0.000396296	130644
rs732083	17	37834367	A	G	-0.00834823	0.00147311	1.5e-08	462690	-0.0323994	0.0091	0.000396497	130644
rs3811038	2	113240183	T	C	-0.00954466	0.00155745	8.9e-10	462690	-0.0326988	0.0097	0.000713395	130644
rs421983	3	84892866	T	C	0.00870743	0.00138561	3.3e-10	462690	0.0289955	0.0086	0.000751	130644
rs4814873	20	19616429	C	T	0.00971214	0.00163637	2.9e-09	462690	0.0341019	0.0103	0.000957392	130644
rs3896224	10	106467853	A	G	0.00962696	0.00141792	1.1e-11	462690	0.0274011	0.0087	0.00169699	130644
rs72678864	4	112422145	G	A	0.0123829	0.0018387	1.6e-11	462690	0.0384031	0.0122	0.00170498	130644
rs9919670	11	112877304	G	A	-0.0152438	0.00142114	7.6e-27	462690	-0.0266007	0.0088	0.00238199	130644
rs860326	14	57342912	T	C	-0.00833808	0.0014023	2.7e-09	462690	-0.0251998	0.0087	0.00394203	130644
rs359243	2	60475509	C	T	0.00871975	0.00142539	9.5e-10	462690	-0.0250048	0.0088	0.00467401	130644
rs147412694	21	40702786	G	A	-0.0115726	0.00194865	2.9e-09	462690	0.0341019	0.0126	0.00669006	130644
rs7528604	1	66407352	G	A	0.00965269	0.00140141	5.7e-12	462690	0.023404	0.0087	0.00721705	130644
rs7077678	10	104438565	C	T	0.00855025	0.00143575	2.6e-09	462690	0.0231988	0.0089	0.00881008	130644
rs10879871	12	75380511	G	T	0.00957988	0.00145803	5e-11	462690	0.0231049	0.0091	0.01126	130644
rs2838834	21	46665208	C	T	-0.00936489	0.00151488	6.3e-10	462690	-0.023801	0.0095	0.0117501	130644
rs2890772	2	146175106	T	G	0.0136979	0.00140672	2.1e-22	462690	-0.0217028	0.0088	0.0134999	130644
rs2867112	2	651349	T	G	0.0147832	0.00188747	4.8e-15	462690	0.0278	0.0116	0.0168799	130644
rs12967855	18	35138245	G	A	-0.0081887	0.00147934	3.1e-08	462690	-0.0212036	0.0092	0.0211198	130644
rs17309874	11	27667236	G	A	-0.0112899	0.00158234	9.7e-13	462690	-0.0229002	0.0101	0.0227499	130644
rs2894808	6	52861990	T	A	-0.0152983	0.0025912	3.5e-09	462690	-0.0349953	0.0157	0.0259203	130644
rs7553348	1	75005067	A	G	-0.00963399	0.00139643	5.2e-12	462690	-0.0182033	0.0087	0.0358204	130644
rs17553262	10	92912773	A	C	-0.0127323	0.00218148	5.3e-09	462690	-0.0295009	0.0144	0.0398997	130644
rs35169606	8	9604066	T	G	0.00877627	0.00144385	1.2e-09	462690	0.0188021	0.0092	0.0422105	130644
rs7807019	7	117543063	A	G	-0.0104211	0.00139062	6.7e-14	462690	0.0172995	0.0086	0.0452804	130644
rs7766610	6	111707821	A	C	-0.0125839	0.00179283	2.2e-12	462690	0.0212951	0.0109	0.0517595	130644
rs35175834	15	47680815	G	A	-0.0164032	0.00169847	4.6e-22	462690	-0.0198966	0.0104	0.0565197	130644
rs11948770	5	13246336	T	C	-0.0102364	0.00164524	4.9e-10	462690	-0.0192032	0.0101	0.0576302	130644
rs62175972	2	161362830	T	C	0.0217461	0.00385678	1.7e-08	462690	0.0404987	0.0231	0.0787608	130644
rs624833	4	2881256	T	G	0.00928567	0.00150361	6.6e-10	462690	0.0164047	0.0094	0.0792793	130644
rs8614	17	27588806	C	A	-0.0114612	0.00179679	1.8e-10	462690	-0.0197028	0.0113	0.0824708	130644
rs1050847	16	87443734	T	C	-0.00797046	0.00140503	1.4e-08	462690	-0.0141001	0.0088	0.1089	130644
rs11861214	16	746611	G	T	0.00945079	0.00168455	2e-08	462690	-0.0168003	0.0105	0.1106	129939
rs6778080	3	49317338	C	T	-0.0111141	0.00156621	1.3e-12	462690	-0.0138043	0.0096	0.1516	130644
rs9571652	13	67338075	T	C	0.00834817	0.00145784	1e-08	462690	-0.0128016	0.009	0.1552	130644
rs986391	5	166993972	A	G	-0.0111388	0.0014379	9.4e-15	462690	0.0127003	0.009	0.1563	130644
rs4543592	9	3014254	T	C	-0.00866243	0.0013891	4.5e-10	462690	-0.0122042	0.0087	0.1594	130644
rs7333559	13	100546450	A	G	-0.01074	0.00170716	3.2e-10	462690	-0.0152038	0.0108	0.1603	130644
rs60952428	16	75640521	T	C	0.0134109	0.00241933	3e-08	462690	0.0183997	0.0151	0.224	130644
rs62135536	2	44326028	C	T	0.0243444	0.00396165	8e-10	462690	-0.0302015	0.0265	0.2536	127688
rs10918701	1	162090536	A	G	-0.00802389	0.00143191	2.1e-08	462690	-0.00970278	0.0089	0.2758	130644
rs329120	5	133861756	C	T	0.00965704	0.00140509	6.3e-12	462690	-0.00940408	0.0087	0.279	130644
rs1246265	9	86761745	C	T	0.00886526	0.00150907	4.2e-09	462690	0.00969686	0.0094	0.3048	130644
rs7039819	9	82430418	A	G	-0.00873433	0.00140501	5.1e-10	462690	-0.00799793	0.0088	0.3609	130644
rs7297175	12	56473808	C	T	0.00811649	0.0013992	6.6e-09	462690	0.00780034	0.0087	0.3696	130644
rs10516044	5	167604236	G	C	-0.0137498	0.00217344	2.5e-10	462690	-0.0110003	0.0135	0.4173	130644
rs113382419	9	136463019	C	A	-0.0282339	0.00221376	3e-37	462690	-0.0110003	0.0145	0.4488	130644
rs76608582	19	4474725	C	A	0.0216317	0.00344003	3.2e-10	462690	-0.0186019	0.0255	0.4668	130263
rs4473348	2	182073742	T	A	0.0104317	0.00159675	6.4e-11	462690	0.00719583	0.0101	0.4716	130644
rs6011779	20	61984317	T	C	-0.0191152	0.00176364	2.3e-27	462690	0.00800193	0.0114	0.479001	130644
rs889398	16	69556715	C	T	0.0092407	0.00141367	6.3e-11	462690	0.00560427	0.0087	0.524	130644
rs9842947	3	157412246	T	C	0.00877189	0.00148073	3.1e-09	462690	0.00579677	0.0094	0.5382	130644
rs3769949	2	166199284	T	A	-0.00825646	0.00138563	2.5e-09	462690	-0.00460057	0.0087	0.5949	130644
rs17576594	4	147952241	G	A	0.0109502	0.00155159	1.7e-12	462690	0.00479847	0.0096	0.6187	130644
rs2678670	2	104469564	A	T	0.00873079	0.00138756	3.1e-10	462690	0.00410158	0.0087	0.637801	130644
rs28485305	15	74044197	C	T	0.00800666	0.00143887	2.6e-08	462690	0.00380276	0.0089	0.6645	130644
rs34866095	11	16377356	A	G	-0.00857198	0.00150558	1.2e-08	462690	0.00400198	0.0094	0.6666	130644
rs348809	20	59032097	G	A	0.00828381	0.00145602	1.3e-08	462690	0.00389759	0.009	0.6689	130644
rs245774	5	170530930	G	A	0.00901601	0.00155972	7.4e-09	462690	0.00329542	0.0097	0.730801	130644
rs317021	4	35418368	T	A	-0.011567	0.00179087	1.1e-10	462690	0.00390238	0.0115	0.7317	130644
rs2675638	10	63576286	G	A	0.00849857	0.00140017	1.3e-09	462690	-0.00290421	0.0087	0.742699	130644
rs7569203	2	45154418	A	C	-0.0107595	0.0015002	7.4e-13	462690	0.00219758	0.0092	0.8137	130644
rs12831617	12	84758368	C	T	-0.00918459	0.00163314	1.9e-08	462690	-0.00230265	0.0103	0.8252	130644
rs13296519	9	128471924	G	T	-0.00970128	0.00141888	8.1e-12	462690	-0.00140098	0.0089	0.8763	130644
rs215600	7	32333642	A	G	-0.0114927	0.00144752	2e-15	462690	-0.00079968	0.009	0.9277	130644
rs10823968	10	74738269	A	T	0.00813544	0.00145258	2.1e-08	462690	9.9995e-05	0.0091	0.991	130644
					Lifetime smoking				Drinks per week 2022
rs1229984	4	100239319	C	T	-0.00529438	0.00420359	0.21	462690	0.193	0.005	1.17e-283	660728
rs11940694	4	39414993	G	A	-0.00182766	0.0014259	0.2	462690	0.0279	0.002	9.51e-56	666978
rs1260326	2	27730940	C	T	-0.00241282	0.00141394	0.088	462690	0.0254	0.002	3.16e-46	666978
rs62305763	4	100289405	C	T	0.00250338	0.00230976	0.28	462690	-0.0303	0.003	1.15e-28	666978
rs13107325	4	103188709	C	T	0.00381484	0.00263369	0.15	462690	0.0393	0.004	2.86e-28	666978
rs28732378	3	85403892	G	A	-0.0050164	0.00157409	0.0014	462690	-0.0197	0.002	1.55e-23	666978
rs1004787	2	45159091	A	G	0.00901545	0.00139367	9.9e-11	462690	0.0171	0.002	1.13e-22	666978
rs838145	19	49248730	A	G	0.000101951	0.00139858	0.94	462690	-0.0164	0.002	5.62e-21	665346
rs11039216	11	47406592	T	C	0.00301615	0.00139023	0.03	462690	0.0155	0.002	3.76e-19	666978
rs153106	16	28526897	T	C	-0.00183448	0.00140489	0.19	462690	0.0155	0.002	9.38e-19	665054
rs2533126	7	153473086	G	A	-0.00596127	0.00138685	1.7e-05	462690	-0.0133	0.002	1.98e-14	666978
rs6739804	2	63269604	C	T	-0.00241129	0.00149352	0.11	462690	-0.0136	0.002	2.85e-13	666978
rs16854020	4	42117559	G	A	-0.00552165	0.00206418	0.0075	462690	-0.0189	0.003	6.28e-13	666978
rs11860773	16	73912503	T	C	-0.00277662	0.00176134	0.11	462690	0.0157	0.002	1.04e-12	665054
rs13236841	7	69389859	A	G	0.0036958	0.00158576	0.02	462690	0.014	0.002	1.92e-12	666978
rs8020892	14	58724089	A	G	-0.00183347	0.00153685	0.23	462690	-0.0134	0.002	2.06e-12	666978
rs79616692	16	72338507	G	C	-0.0031611	0.00224215	0.16	462690	-0.0196	0.003	3.54e-12	665054
rs75199129	2	44298775	A	T	0.0163771	0.0032187	3.6e-07	462690	0.0283	0.004	8.23e-12	666978
rs61934664	12	81608058	G	A	0.00265542	0.00138782	0.056	462690	0.0118	0.002	8.96e-12	666978
rs10276148	7	103733264	A	G	0.00148782	0.00138404	0.28	462690	0.0117	0.002	1.19e-11	666978
rs13332432	16	85721809	C	G	0.00216592	0.00154034	0.16	462690	-0.0129	0.002	1.64e-11	665054
rs1558902	16	53803574	T	A	0.000585759	0.00141253	0.68	462690	0.0117	0.002	6.42e-11	648199
rs11692435	2	98275354	G	A	-0.00938366	0.00261816	0.00034	462690	-0.0191	0.003	7.2e-11	653991
rs28680958	1	173848808	G	A	0.00640463	0.0016767	0.00013	462690	0.0137	0.002	1.08e-10	665054
rs28601761	8	126500031	C	G	0.00215586	0.00142007	0.13	462690	-0.0112	0.002	1.57e-10	666978
rs55932213	9	108755622	G	A	0.00182963	0.00161742	0.26	462690	0.0127	0.002	1.61e-10	666978
rs10743083	11	8636350	G	A	-0.00462217	0.00181879	0.011	462690	-0.015	0.002	1.64e-10	611077
rs4916723	5	87854395	A	C	-0.00505771	0.00141811	0.00036	462690	0.0111	0.002	2.74e-10	666978
rs28616142	15	86867867	C	T	-0.00327919	0.00142585	0.021	462690	-0.0112	0.002	2.99e-10	666977
rs530916	11	121549091	G	A	0.00782281	0.00139461	2e-08	462690	0.011	0.002	4.22e-10	650123
rs10236149	7	98977515	A	G	0.0106998	0.00209008	3.1e-07	462690	0.0163	0.003	4.4e-10	666978
rs4761961	12	51799968	C	A	-0.00458814	0.0013953	0.001	462690	-0.0108	0.002	5.19e-10	666978
rs6787172	3	158187811	G	T	-0.00404211	0.00139583	0.0038	462690	-0.0107	0.002	7.49e-10	666978
rs34484751	12	123652527	A	C	0.00104531	0.00415442	0.8	462690	-0.0312	0.005	7.86e-10	666978
rs9875033	3	184028428	C	T	0.00126557	0.00160992	0.43	462690	0.0122	0.002	7.9e-10	666978
rs2093186	1	16000106	C	T	0.00447259	0.00161251	0.0055	462690	0.0122	0.002	1.01e-09	665054
rs10753661	1	165119792	A	G	-0.00504633	0.00149286	0.00072	462690	-0.0113	0.002	1.25e-09	665054
rs4481304	5	50759415	G	A	0.00557749	0.00140165	6.9e-05	462690	0.0106	0.002	1.25e-09	666978
rs12044012	1	33816726	G	A	0.00484571	0.00148292	0.0011	462690	0.0116	0.002	1.34e-09	628236
rs34121753	17	7733833	G	A	0.00401583	0.00140423	0.0042	462690	0.0106	0.002	1.53e-09	666978
rs6899302	5	166846529	C	T	-0.00303594	0.001425	0.033	462690	-0.0104	0.002	1.7e-09	666978
rs4890444	18	40747457	C	G	-0.000138628	0.00143492	0.92	462690	-0.0112	0.002	1.89e-09	611077
rs2087975	12	92074004	G	A	0.000701978	0.00142311	0.62	462690	-0.0107	0.002	2.02e-09	666978
rs823099	1	205669322	C	A	-0.00330983	0.00140344	0.018	462690	-0.0105	0.002	2.31e-09	665054
rs72770409	16	24802331	C	T	0.00978186	0.00317386	0.0021	462690	0.0235	0.004	3.16e-09	665054
rs828867	2	74334462	A	G	0.00551016	0.00141441	9.8e-05	462690	0.0103	0.002	3.44e-09	666978
rs28694391	4	174154311	C	T	-0.0020126	0.00181263	0.27	462690	-0.0132	0.002	3.81e-09	666978
rs1942964	18	55027212	T	G	0.00124434	0.00138558	0.37	462690	0.0107	0.002	3.89e-09	611077
rs55872084	5	155902003	G	T	0.00467309	0.00161681	0.0038	462690	-0.012	0.002	4.68e-09	666978
rs68084872	2	58082205	G	A	0.00355674	0.00156123	0.023	462690	0.0113	0.002	6.4e-09	666978
rs3809162	12	54674235	A	G	0.00353302	0.00140945	0.012	462690	-0.0102	0.002	6.84e-09	666978
rs6531148	2	16650233	C	T	0.00165024	0.00161655	0.31	462690	-0.0117	0.002	7.58e-09	666978
rs10956823	8	93140909	T	G	0.0059824	0.00165607	0.0003	462690	0.012	0.002	8.38e-09	666978
rs35011311	12	38616581	G	T	0.00497596	0.00158021	0.0016	462690	0.0114	0.002	8.95e-09	648491
rs6698883	1	34368735	T	C	-0.00351183	0.00231237	0.13	462690	-0.0161	0.003	1.14e-08	665054
rs11075711	16	69266456	C	T	2.8815e-05	0.00178528	0.99	462690	0.0134	0.002	1.31e-08	609153
rs322773	7	127762119	G	A	0.000461922	0.00140202	0.74	462690	0.00986	0.002	1.48e-08	666978
rs1838420	8	64960855	T	G	0.00313189	0.00138729	0.024	462690	0.00981	0.002	1.53e-08	666978
rs6962879	7	14295168	G	C	0.00164759	0.00140978	0.24	462690	0.00993	0.002	1.89e-08	666978
rs1906252	6	98550289	A	C	-0.000529131	0.00139171	0.7	462690	0.00972	0.002	2.05e-08	666978
rs56353702	5	132248575	A	G	0.000548942	0.00186665	0.77	462690	0.0141	0.003	2.16e-08	574259
rs111203819	4	18371143	T	G	-0.00381642	0.00138719	0.0059	462690	-0.0101	0.002	2.41e-08	611077
rs7162115	15	52291273	G	T	-0.0032213	0.00142272	0.024	462690	-0.00973	0.002	2.65e-08	666977
rs147711594	3	100893355	G	T	0.01138	0.00470431	0.016	462690	0.0298	0.005	2.91e-08	660241
rs17884691	22	46481623	G	A	0.00494832	0.00162161	0.0023	462690	0.0114	0.002	2.91e-08	645837
rs6584893	10	110504315	A	C	0.00358604	0.00158317	0.024	462690	0.011	0.002	3.17e-08	666978
rs55987845	20	18656930	C	T	0.004878	0.0014124	0.00055	462690	0.00979	0.002	3.41e-08	666978
rs60026303	3	81285635	A	G	-0.00902215	0.00174839	2.5e-07	462690	-0.0121	0.002	3.58e-08	666978
rs11238438	7	51358762	G	C	0.000721343	0.00139435	0.6	462690	-0.00958	0.002	3.73e-08	666978
rs56115085	12	6853615	C	T	0.00217351	0.0019505	0.27	462690	0.0132	0.002	4.14e-08	666978
rs6887908	5	144383685	C	A	0.00231717	0.00139372	0.096	462690	-0.00951	0.002	4.47e-08	666978
rs800578	8	116869477	C	T	0.00452734	0.00169409	0.0075	462690	0.0114	0.002	4.51e-08	666978
rs3811038	2	113240183	T	C	-0.00954466	0.00155745	8.9e-10	462690	-0.0104	0.002	9.13e-08	666978
rs7528604	1	66407352	G	A	0.00965269	0.00140141	5.7e-12	462690	0.00921	0.002	1.5e-07	665054
rs35175834	15	47680815	G	A	-0.0164032	0.00169847	4.6e-22	462690	-0.0105	0.002	7.56e-07	666977
rs9919670	11	112877304	G	A	-0.0152438	0.00142114	7.6e-27	462690	-0.00844	0.002	1.59e-06	666978
rs10879871	12	75380511	G	T	0.00957988	0.00145803	5e-11	462690	0.0084	0.002	3.95e-06	666978
rs7553348	1	75005067	A	G	-0.00963399	0.00139643	5.2e-12	462690	-0.0077	0.002	1.39e-05	648199
rs7039819	9	82430418	A	G	-0.00873433	0.00140501	5.1e-10	462690	0.00758	0.002	1.51e-05	666978
rs202645	22	41798520	G	A	0.0101598	0.00172497	3.9e-09	462690	0.00914	0.002	2.45e-05	666978
rs986391	5	166993972	A	G	-0.0111388	0.0014379	9.4e-15	462690	-0.00755	0.002	2.84e-05	666978
rs7775552	6	67475569	A	G	-0.00823765	0.00138603	2.8e-09	462690	-0.007	0.002	5.34e-05	666978
rs147412694	21	40702786	G	A	-0.0115726	0.00194865	2.9e-09	462690	-0.00989	0.002	6.74e-05	666978
rs11861214	16	746611	G	T	0.00945079	0.00168455	2e-08	462690	-0.008	0.002	8.12e-05	661286
rs2295146	14	104199356	C	T	-0.0108441	0.00142292	2.5e-14	462690	-0.00664	0.002	0.000176	666978
rs12623702	2	202885506	A	G	-0.00977238	0.00142787	7.7e-12	462690	-0.00652	0.002	0.00023	666978
rs7155595	14	77502546	A	C	-0.00885162	0.00148508	2.5e-09	462690	-0.00666	0.002	0.000315	666978
rs6119897	20	31145415	G	A	-0.0128038	0.00162704	3.6e-15	462690	-0.00689	0.002	0.000518	666978
rs12244388	10	104640052	G	A	-0.0132503	0.00146413	1.4e-19	462690	-0.00642	0.002	0.000761	611077
rs6598539	15	99204483	C	T	0.00815056	0.00138941	4.5e-09	462690	0.00571	0.002	0.00114	650122
rs10823968	10	74738269	A	T	0.00813544	0.00145258	2.1e-08	462690	0.00574	0.002	0.001659	639100
rs6778080	3	49317338	C	T	-0.0111141	0.00156621	1.3e-12	462690	-0.00613	0.002	0.00189	666978
rs8614	17	27588806	C	A	-0.0114612	0.00179679	1.8e-10	462690	0.00701	0.002	0.001897	666978
rs317021	4	35418368	T	A	-0.011567	0.00179087	1.1e-10	462690	-0.00688	0.002	0.002219	666978
rs7766610	6	111707821	A	C	-0.0125839	0.00179283	2.2e-12	462690	-0.00666	0.002	0.002403	666978
rs4473348	2	182073742	T	A	0.0104317	0.00159675	6.4e-11	462690	0.00596	0.002	0.00308	666978
rs1246265	9	86761745	C	T	0.00886526	0.00150907	4.2e-09	462690	0.00555	0.002	0.00315	666978
rs1922018	7	3560401	T	C	-0.0100328	0.00143771	3e-12	462690	-0.00518	0.002	0.004	666978
rs624833	4	2881256	T	G	0.00928567	0.00150361	6.6e-10	462690	0.00538	0.002	0.00401	666978
rs62098013	18	50863861	G	A	-0.00856663	0.00145676	4.1e-09	462690	0.00498	0.002	0.00557	666978
rs10922907	1	91193049	T	A	-0.0101748	0.00139495	3e-13	462690	-0.00462	0.002	0.00782	665054
rs12481282	20	44761377	G	C	-0.00894356	0.00154935	7.8e-09	462690	-0.00512	0.002	0.008394	666978
rs9571652	13	67338075	T	C	0.00834817	0.00145784	1e-08	462690	0.0047	0.002	0.00911	666978
rs860326	14	57342912	T	C	-0.00833808	0.0014023	2.7e-09	462690	-0.00454	0.002	0.00927	666978
rs2401924	7	115057862	C	G	-0.0105718	0.00138906	2.7e-14	462690	-0.00436	0.002	0.011821	666978
rs28485305	15	74044197	C	T	0.00800666	0.00143887	2.6e-08	462690	0.00442	0.002	0.013561	666977
rs72678864	4	112422145	G	A	0.0123829	0.0018387	1.6e-11	462690	0.00532	0.002	0.02372	666978
rs11210229	1	73860028	G	A	-0.011702	0.00142273	2e-16	462690	-0.00388	0.002	0.029355	665054
rs13296519	9	128471924	G	T	-0.00970128	0.00141888	8.1e-12	462690	-0.00385	0.002	0.030352	666978
rs35169606	8	9604066	T	G	0.00877627	0.00144385	1.2e-09	462690	-0.0038	0.002	0.032251	666978
rs11948770	5	13246336	T	C	-0.0102364	0.00164524	4.9e-10	462690	-0.00422	0.002	0.038266	666978
rs2867112	2	651349	T	G	0.0147832	0.00188747	4.8e-15	462690	0.00469	0.002	0.0443	666978
rs12967855	18	35138245	G	A	-0.0081887	0.00147934	3.1e-08	462690	-0.00373	0.002	0.04437	666978
rs4391802	11	28674592	A	G	0.0103191	0.00152789	1.4e-11	462690	0.00376	0.002	0.0494	666978
rs549845	1	44076469	A	G	-0.0112613	0.00150857	8.3e-14	462690	-0.0037	0.002	0.0515	665054
rs2890772	2	146175106	T	G	0.0136979	0.00140672	2.1e-22	462690	0.00336	0.002	0.0574	666978
rs10918701	1	162090536	A	G	-0.00802389	0.00143191	2.1e-08	462690	-0.00327	0.002	0.067868	665054
rs2678670	2	104469564	A	T	0.00873079	0.00138756	3.1e-10	462690	0.00306	0.002	0.077425	666978
rs17309874	11	27667236	G	A	-0.0112899	0.00158234	9.7e-13	462690	-0.00343	0.002	0.0839	666978
rs113382419	9	136463019	C	A	-0.0282339	0.00221376	3e-37	462690	0.00475	0.003	0.094994	666978
rs7333559	13	100546450	A	G	-0.01074	0.00170716	3.2e-10	462690	0.0035	0.002	0.098	666978
rs7297175	12	56473808	C	T	0.00811649	0.0013992	6.6e-09	462690	-0.00278	0.002	0.112	666978
rs1931263	1	96175101	G	T	-0.00760874	0.0013858	4e-08	462690	0.00275	0.002	0.113411	665054
rs71367545	18	77576337	G	A	-0.0103197	0.0017038	1.4e-09	462690	0.00338	0.002	0.113801	666978
rs6011779	20	61984317	T	C	-0.0191152	0.00176364	2.3e-27	462690	-0.00335	0.002	0.129893	650872
rs17576594	4	147952241	G	A	0.0109502	0.00155159	1.7e-12	462690	0.00286	0.002	0.136749	666978
rs4957528	5	106420589	C	A	0.0101225	0.00172212	4.2e-09	462690	0.00304	0.002	0.156367	666978
rs4731925	7	132664757	T	C	0.00829239	0.00149022	2.6e-08	462690	-0.0026	0.002	0.166073	666978
rs4949465	1	32178489	T	C	-0.0116055	0.00205788	1.7e-08	462690	-0.00348	0.003	0.167245	665054
rs1050847	16	87443734	T	C	-0.00797046	0.00140503	1.4e-08	462690	-0.00228	0.002	0.192	665054
rs8042849	15	78817929	T	C	-0.0192164	0.00146183	1.8e-39	462690	0.0022	0.002	0.22582	666977
rs3896224	10	106467853	A	G	0.00962696	0.00141792	1.1e-11	462690	0.00202	0.002	0.262	630160
rs76608582	19	4474725	C	A	0.0216317	0.00344003	3.2e-10	462690	0.00411	0.004	0.309309	651669
rs8042134	15	97514404	T	G	-0.00994136	0.0014011	1.3e-12	462690	-0.00173	0.002	0.318084	666977
rs7807019	7	117543063	A	G	-0.0104211	0.00139062	6.7e-14	462690	-0.00165	0.002	0.341266	666978
rs136233	22	31212410	A	G	-0.00995614	0.00176918	1.8e-08	462690	-0.00201	0.002	0.362345	666978
rs73220544	3	131074511	A	C	-0.0108189	0.0019126	1.5e-08	462690	-0.00221	0.002	0.365	611077
rs1933270	1	49977965	G	T	-0.00921831	0.00143808	1.5e-10	462690	-0.00145	0.002	0.420546	660768
rs2675638	10	63576286	G	A	0.00849857	0.00140017	1.3e-09	462690	0.00138	0.002	0.43	666978
rs4543592	9	3014254	T	C	-0.00866243	0.0013891	4.5e-10	462690	-0.00136	0.002	0.433845	666978
rs812887	3	77576162	G	A	-0.00824801	0.00141024	5e-09	462690	-0.00134	0.002	0.443778	666978
rs17553262	10	92912773	A	C	-0.0127323	0.00218148	5.3e-09	462690	-0.00202	0.003	0.466987	662692
rs11783093	8	27425349	C	T	0.01571	0.00189655	1.2e-16	462690	-0.00171	0.002	0.473	666978
rs326341	3	107811142	G	A	0.00943522	0.00139247	1.2e-11	462690	0.00122	0.002	0.48	666978
rs348809	20	59032097	G	A	0.00828381	0.00145602	1.3e-08	462690	0.00125	0.002	0.492221	666978
rs2254710	6	37477000	A	C	-0.00899636	0.00163085	3.5e-08	462690	-0.00137	0.002	0.495	666978
rs9435441	1	107603330	G	C	-0.00835016	0.00146627	1.2e-08	462690	-0.00194	0.003	0.501	665054
rs329120	5	133861756	C	T	0.00965704	0.00140509	6.3e-12	462690	-0.0011	0.002	0.52936	666978
rs3769949	2	166199284	T	A	-0.00825646	0.00138563	2.5e-09	462690	0.000983	0.002	0.57207	666978
rs10282292	7	111092478	T	C	-0.00896219	0.0014469	5.9e-10	462690	-0.000931	0.002	0.606152	666978
rs7077678	10	104438565	C	T	0.00855025	0.00143575	2.6e-09	462690	0.000904	0.002	0.611	666978
rs62175972	2	161362830	T	C	0.0217461	0.00385678	1.7e-08	462690	-0.00226	0.005	0.631	666978
rs1221148	9	122046875	C	G	0.00916504	0.00140711	7.3e-11	462690	0.000833	0.002	0.635297	666978
rs11768481	7	96629103	C	A	0.00901238	0.00147464	9.9e-10	462690	0.000766	0.002	0.678116	650123
rs35343344	19	18471610	C	A	0.00918144	0.00159594	8.8e-09	462690	-0.00073	0.002	0.711	666978
rs2391973	1	99529337	C	A	-0.00842444	0.00147899	1.2e-08	462690	-0.000637	0.002	0.728918	665054
rs10516044	5	167604236	G	C	-0.0137498	0.00217344	2.5e-10	462690	-0.000905	0.003	0.742	666978
rs6935954	6	26255451	G	A	-0.0095817	0.00140192	8.2e-12	462690	-0.00055	0.002	0.7539	666978
rs215600	7	32333642	A	G	-0.0114927	0.00144752	2e-15	462690	0.000533	0.002	0.769214	666978
rs4568549	7	132312481	C	A	-0.00762068	0.00138689	3.9e-08	462690	-0.000503	0.002	0.771613	666978
rs4814873	20	19616429	C	T	0.00971214	0.00163637	2.9e-09	462690	0.00021	0.002	0.918	666978
rs2838834	21	46665208	C	T	-0.00936489	0.00151488	6.3e-10	462690	-0.000164	0.002	0.931	666978
rs2894808	6	52861990	T	A	-0.0152983	0.0025912	3.5e-09	462690	-0.000257	0.003	0.936264	666978
rs13009008	2	174043233	G	A	-0.00863272	0.00147329	4.6e-09	462690	-9.1e-05	0.002	0.961	666978
rs62155874	2	105973094	A	G	-0.0169073	0.00208546	5.2e-16	462690	0.000117	0.003	0.96481	666978
rs11255908	10	8802912	T	G	-0.0100713	0.00158809	2.3e-10	462690	-3e-06	0.002	0.999	666978
Notes. Instruments, GWAS Pvalue < 5x10-8, clump R2 = 0.001, clump distance = 10000 kb; MV, multivariable instruments and outcomes; CHR, chromosome; POS, position build 37; Beta, effect; SE, standard error of effect; EAF, effect allele frequency; Pvalue, p value of effect (two-sided Wald test).

## Sheet: eT6 MVMR combined IVs
eTable 6. Multivariable exposure instruments for DSMs and substance use*
TOC
*GWAS significant SNPs highlighted for each exposure (P < 5 x 10-8)
SNP	Chr	Pos	Effect allele	Other allele	Beta	SE	Pvalue	N	Beta	SE	Pvalue	N	Beta	SE	Pvalue	N	Beta	SE	Pvalue	N	Beta	SE	Pvalue	N
					Lifetime smoking index				Drinks Per Week				Bipolar disorder				Major depression				Schizophrenia
rs13195636	6	27509493	A	C	0.00948803	0.00216652	1.2e-05	462690	0.00289	0.003	0.32	666978	0.1222	0.0168	3.057e-13	412637	0.055	0.007	3.842e-15	500199	0.210504	0.0159	6.54636e-40	130644
rs58120505	7	2029867	T	C	0.00297459	0.00139627	0.033	462690	0.00456	0.002	0.00935	666978	0.0565977	0.0095	2.429e-09	413466	-0.0037	0.0044	0.3983	500199	0.089603	0.0088	2.23512e-24	130644
rs1860002	12	2413803	T	C	3.63799e-05	0.00139713	0.98	462690	-0.00483	0.002	0.00543	666978	-0.0645979	0.0098	5.256e-11	218892	-0.0077	0.0043	0.07478	500199	-0.0837987	0.0087	1.03896e-21	130644
rs1198588	1	98552832	T	A	-0.00176337	0.00171956	0.31	462690	-0.000475	0.002	0.822	665054	0.0140989	0.0115	0.218	413466	-0.01	0.0055	0.06841	500199	0.102598	0.0108	1.73101e-21	130644
rs4702	15	91426560	A	G	-0.00539795	0.00139457	0.00011	462690	-0.00373	0.002	0.035377	645017	-0.0572967	0.0097	3.518e-09	411573	-0.0178	0.0044	4.982e-05	500199	-0.0843044	0.0089	2.79383e-21	130644
rs13107325	4	103188709	C	T	0.00381484	0.00263369	0.15	462690	0.0393	0.004	2.86e-28	666978	-0.0486967	0.0194	0.0121	413050	-0.0242	0.0084	0.003878	500199	-0.158703	0.0168	2.90001e-21	129529
rs2710323	3	52815905	C	T	0.00172927	0.00138997	0.21	462690	0.00433	0.002	0.012518	666978	-0.0654038	0.0093	2.519e-12	413466	-0.0161	0.0043	0.0001888	500199	-0.0784044	0.0086	1.22914e-19	130644
rs12129573	1	73768366	C	A	-0.0109448	0.00145117	4.6e-14	462690	-0.00308	0.002	0.089864	665054	-0.0377953	0.0097	9.397e-05	413466	-0.0252	0.0045	2.069e-08	500199	-0.0777994	0.0089	2.28192e-18	130644
rs4129585	8	143312933	C	A	0.000442701	0.00139526	0.75	462690	0.00515	0.002	0.00316	666978	-0.0320993	0.0094	0.0006329	413466	-0.0151	0.0043	0.0005285	500199	-0.0749962	0.0087	5.10858e-18	130644
rs778371	2	233743109	A	G	-0.00211797	0.00154302	0.17	462690	-0.00452	0.002	0.0191	660784	-0.0299954	0.0103	0.003552	413466	0.0076	0.0048	0.1143	500199	-0.0806029	0.0095	1.49486e-17	130644
rs4766428	12	110723245	C	T	0.00248309	0.00140594	0.077	462690	0.00135	0.002	0.439095	666978	0.00499749	0.0096	0.6004	413466	-0.0079	0.0044	0.07172	500199	-0.0750038	0.0089	3.93097e-17	130644
rs1000237	19	19518316	T	A	-0.00325562	0.00144854	0.025	462690	-0.00313	0.002	0.085862	666978	-0.025995	0.0097	0.007342	413466	0.0011	0.0045	0.8047	500199	-0.0732053	0.0089	2.80027e-16	130644
rs13011472	2	57961602	C	G	-0.002396	0.00139001	0.085	462690	-0.0104	0.002	1.96e-09	666978	-0.0319036	0.0093	0.0006558	413466	-0.019	0.0044	1.232e-05	500199	-0.070401	0.0087	4.28154e-16	130644
rs1451488	2	199990107	G	A	-0.00183459	0.00139832	0.19	462690	0.00283	0.002	0.104701	666978	0.0266007	0.0094	0.004804	413466	0.0052	0.0043	0.2297	500199	0.0708947	0.0087	4.47198e-16	130644
rs9636107	18	53200117	A	G	-0.00486049	0.00139207	0.00048	462690	-0.000578	0.002	0.739	666978	-0.0331949	0.0093	0.0003526	413466	-0.0215	0.0043	6.484e-07	500199	-0.0698969	0.0086	5.11446e-16	130644
rs4700418	5	60621839	C	G	-0.00263078	0.00138587	0.058	462690	0.000849	0.002	0.624	666978	-0.0338981	0.0094	0.0002931	413466	0.0018	0.0043	0.6763	500199	-0.0701972	0.0087	5.36661e-16	130644
rs4812325	20	37485458	A	G	0.00315193	0.00143035	0.028	462690	-0.00218	0.002	0.219526	666978	0.0423023	0.0097	1.225e-05	413466	0.0151	0.0044	0.0006656	500199	0.0719042	0.0089	8.95983e-16	130644
rs61937595	12	57682956	C	T	-0.00583338	0.00242053	0.016	462690	0.00753	0.003	0.011	666978	0.00809713	0.017	0.6321	411363	-0.0144	0.0076	0.05763	500199	0.130098	0.0162	1.1471e-15	130644
rs6943762	7	86403263	T	C	0.0024602	0.0020902	0.24	462690	-0.00326	0.003	0.208	666978	0.0503033	0.014	0.0003313	413466	0.014	0.0065	0.03089	500199	0.105098	0.0132	1.56892e-15	130644
rs2252074	7	104594253	T	G	-0.00187689	0.00141695	0.19	462690	-0.00499	0.002	0.00486	666978	-0.0196008	0.0095	0.0399	413466	0.0024	0.0044	0.5839	500199	-0.0685037	0.0088	6.19156e-15	130644
rs12293670	11	124612932	A	G	0.00265724	0.00148371	0.073	462690	0.00203	0.002	0.269628	666978	0.0407004	0.0099	4.062e-05	413466	0.0085	0.0046	0.06311	500199	0.0704957	0.0092	1.55704e-14	130644
rs3814883	16	29994922	C	T	-0.00274805	0.00139123	0.048	462690	0.00673	0.002	0.00013	648199	0.0423025	0.0094	7.234e-06	413466	0.0145	0.0043	0.0008446	500199	0.0670977	0.0087	1.57616e-14	130644
rs5751191	22	42370991	C	T	-0.00255035	0.00139431	0.067	462690	-0.000295	0.002	0.865	666978	0.0137035	0.0093	0.1415	413466	-0.0003	0.0043	0.9367	500199	0.0655951	0.0086	3.004e-14	130644
rs2332700	14	72417326	G	C	0.000563911	0.0016074	0.73	462690	0.00107	0.002	0.593	666978	-0.0250048	0.0108	0.02055	413466	-0.0163	0.005	0.001061	500199	-0.0750982	0.0099	3.87525e-14	130644
rs1615350	12	123650335	T	C	0.000798222	0.0016042	0.62	462690	-0.00484	0.002	0.0172	650123	-0.0205964	0.0106	0.05262	413466	0.0139	0.005	0.005211	500199	-0.0736036	0.0098	4.91813e-14	130644
rs728055	7	137072531	T	A	0.000452692	0.00144959	0.75	462690	0.00194	0.002	0.283	666978	0.0361005	0.0099	0.0002681	413466	0.0008	0.0045	0.8632	500199	0.0673969	0.009	8.84912e-14	130644
rs35351411	15	61872197	C	A	0.000854134	0.00139484	0.54	462690	-0.00578	0.002	0.00089	666977	0.0262003	0.0094	0.005069	413466	0.0082	0.0043	0.05754	500199	0.0635044	0.0087	2.21106e-13	130644
rs10035564	5	45252500	A	G	0.00241742	0.00148069	0.1	462690	0.000717	0.002	0.697879	666978	-0.0271965	0.0101	0.007169	413466	0.0089	0.0046	0.0516	500199	-0.0668024	0.0092	4.38026e-13	130644
rs72802868	5	152235215	G	T	0.00377565	0.00151703	0.013	462690	0.000925	0.002	0.626222	666978	0.040201	0.0103	9.107e-05	413466	0.0032	0.0047	0.5014	500199	0.0691995	0.0096	4.55407e-13	130644
rs12244388	10	104640052	G	A	-0.0132503	0.00146413	1.4e-19	462690	-0.00642	0.002	0.000761	611077	0.0364959	0.0098	0.0001928	395850	0.0081	0.0045	0.07554	500199	0.064401	0.009	8.12831e-13	130644
rs11664298	18	77578986	G	A	-0.0103092	0.00171104	1.7e-09	462690	0.00331	0.002	0.122048	666978	-0.005103	0.0117	0.6597	413466	-0.0313	0.0053	4.597e-09	500199	-0.0773995	0.0108	8.93511e-13	130644
rs7647398	3	180733150	C	T	-0.00418373	0.00172794	0.015	462690	-0.00116	0.002	0.595	666978	0.0259016	0.0118	0.02817	413466	-0.0011	0.0054	0.8439	500199	0.0774979	0.0109	1.07399e-12	130644
rs12151767	2	198274929	A	G	0.00160389	0.00138631	0.25	462690	0.0041	0.002	0.01801	666978	-0.0184978	0.0093	0.04801	413466	-0.0029	0.0043	0.4999	500199	-0.0611045	0.0086	1.30707e-12	130644
rs11587347	1	239198959	C	G	0.000100461	0.00234064	0.97	462690	0.00128	0.003	0.664	665054	-0.0626949	0.0162	0.0001042	413466	-0.0227	0.0073	0.001924	500199	-0.103895	0.0147	1.52897e-12	130644
rs145071536	1	243793012	T	C	0.000172693	0.00179259	0.92	462690	0.00151	0.002	0.499	660768	-0.0172988	0.013	0.185	411573	-0.0096	0.0057	0.09098	500199	-0.0851005	0.012	1.6151e-12	130644
rs12883788	14	33303540	C	T	-0.00718032	0.00139542	2.7e-07	462690	-0.0031	0.002	0.0742	666978	-0.0196008	0.0096	0.041	411573	-0.0002	0.0044	0.9654	500199	-0.0613011	0.0087	1.86209e-12	130644
rs6482437	10	18726326	C	A	-0.00327504	0.00221584	0.14	462690	-0.00408	0.003	0.135	666978	0.074896	0.0152	8.751e-07	413466	0.0014	0.0071	0.8482	500199	0.0989036	0.0142	3.32583e-12	130644
rs16851048	1	177276006	T	C	-0.00141765	0.00175665	0.42	462690	-0.00061	0.002	0.782229	665054	-0.00830439	0.0116	0.4734	413466	-0.019	0.0054	0.0004556	500199	-0.0744973	0.0107	4.14859e-12	130644
rs9318627	13	79930079	A	C	0.0023433	0.00140932	0.096	462690	0.0024	0.002	0.173849	666978	0.0432032	0.0096	6.34e-06	413466	0.0124	0.0044	0.00465	500199	0.0611986	0.0088	4.35211e-12	130644
rs11783093	8	27425349	C	T	0.01571	0.00189655	1.2e-16	462690	-0.00171	0.002	0.473	666978	-0.00839514	0.0129	0.5166	413466	0.0079	0.0059	0.1806	500199	0.0836976	0.0121	4.68058e-12	130644
rs56335113	1	30427639	G	A	-0.00013419	0.00150614	0.93	462690	-0.00145	0.002	0.441296	665054	-0.0202045	0.0102	0.04857	413466	-0.004	0.0047	0.3991	500199	-0.064701	0.0094	6.01728e-12	130644
rs13016542	2	145183851	T	C	-0.00248412	0.00208005	0.23	462690	0.0021	0.003	0.409	666978	0.0347975	0.0136	0.01061	413466	0.0106	0.0064	0.09687	500199	0.0883039	0.0129	8.28133e-12	130644
rs7251	19	50162909	C	G	0.00204672	0.0014854	0.17	462690	0.00162	0.002	0.382	666978	0.0361005	0.0102	0.0004147	413466	0.0065	0.0047	0.1653	500199	0.0641009	0.0094	8.29278e-12	130644
rs3802924	11	133827733	A	C	0.00375225	0.00175274	0.032	462690	-0.00411	0.002	0.0515	666978	0.00649884	0.0114	0.57	413466	0.0196	0.0054	0.0002862	500199	0.0736036	0.0108	9.58297e-12	130644
rs2333321	4	176859992	G	A	-0.00613029	0.00171046	0.00034	462690	0.00139	0.002	0.515017	666978	-0.0305001	0.0113	0.006875	413466	-0.0229	0.0053	1.511e-05	500199	-0.0712038	0.0105	1.24796e-11	130644
rs11534045	7	110935979	G	A	-0.0083244	0.00149605	2.6e-08	462690	-0.0021	0.002	0.267	650123	0.0028958	0.0101	0.7747	413466	-0.0017	0.0046	0.7115	500199	0.0627964	0.0093	1.39605e-11	130644
rs17194490	3	2547786	G	T	-0.0013448	0.00187327	0.47	462690	-0.000886	0.002	0.714759	630160	-0.0454996	0.0132	0.0005735	218892	-0.0072	0.0059	0.2208	500199	-0.0781994	0.0116	1.79515e-11	130644
rs2815731	6	73155285	C	A	-0.00237923	0.00147025	0.11	462690	0.000688	0.002	0.703	666978	0.0280042	0.0098	0.004155	413466	0.0078	0.0045	0.08592	500199	0.0600033	0.0091	4.38834e-11	130644
rs6538539	12	95195293	T	G	0.00104517	0.00139446	0.45	462690	0.00133	0.002	0.445315	666978	-0.0324962	0.0094	0.0005058	413466	0.0046	0.0043	0.2917	500199	-0.0567961	0.0086	4.42792e-11	130644
rs6798742	3	63903759	A	G	0.00218819	0.00151482	0.15	462690	-0.0022	0.002	0.244	666978	-0.0296966	0.0101	0.003278	413466	0.0042	0.0047	0.3662	500199	-0.0610991	0.0093	4.56878e-11	130644
rs549845	1	44076469	A	G	-0.0112613	0.00150857	8.3e-14	462690	-0.0037	0.002	0.0515	665054	-0.0364959	0.0101	0.0003131	413466	-0.0068	0.0047	0.1503	500199	-0.0608034	0.0093	5.34564e-11	130644
rs7634476	3	136398387	G	A	-0.00252612	0.00141223	0.074	462690	0.000746	0.002	0.670755	666978	0.0041988	0.0094	0.6567	413466	0.0054	0.0044	0.2199	500199	0.0577033	0.0088	5.46261e-11	130644
rs8055219	16	13753384	G	A	-0.00495896	0.00165928	0.0028	462690	-0.0101	0.002	1e-06	665054	-0.0409991	0.0111	0.0002143	413466	-0.0259	0.0051	4.797e-07	500199	-0.0665031	0.0101	5.69246e-11	130644
rs4779050	15	83368738	G	T	-0.000725413	0.00143652	0.61	462690	-0.00472	0.002	0.00853	666977	-0.0353961	0.0097	0.0002565	413466	-0.0052	0.0045	0.2421	500199	-0.0579953	0.0089	7.27445e-11	130644
rs11165867	1	97878068	C	T	-0.00568613	0.00189065	0.0026	462690	-0.00401	0.002	0.0895	665054	-0.0174005	0.0127	0.17	413466	-0.0099	0.006	0.1001	500199	-0.0743034	0.0116	1.29999e-10	130644
rs16867571	5	88743219	A	G	-0.000675091	0.0016214	0.68	462690	-0.000284	0.002	0.888729	666978	0.0248975	0.0111	0.02508	413466	0.0075	0.005	0.1351	500199	0.0657035	0.0104	2.67602e-10	130644
rs215412	4	23423586	G	A	0.00119281	0.00148406	0.42	462690	0.00267	0.002	0.147066	666978	-0.0239956	0.0098	0.01431	413466	-0.0036	0.0046	0.4321	500199	-0.0577033	0.0091	2.69197e-10	130644
rs6984242	8	60700469	A	G	0.00307035	0.00141408	0.03	462690	-0.00118	0.002	0.505	666978	-0.00079968	0.0095	0.929	413466	0.0135	0.0044	0.002146	500199	-0.0546965	0.0087	3.85496e-10	130644
rs79210963	7	24717969	T	C	0.000292632	0.00216862	0.89	462690	0.00292	0.003	0.278	666978	-0.0785996	0.0145	5.978e-08	413193	-0.0098	0.0067	0.147	500199	-0.0856015	0.0137	4.142e-10	130644
rs11693094	2	185601420	C	T	-0.000121509	0.00139024	0.93	462690	0.00246	0.002	0.156	666978	0.0343048	0.0094	0.0002657	413466	0.0127	0.0043	0.003292	500199	0.054403	0.0087	4.292e-10	130644
rs10117	5	137892170	G	A	0.0032132	0.00141543	0.023	462690	0.00121	0.002	0.494039	666978	0.0411995	0.0096	1.67e-05	413466	0.0013	0.0044	0.7739	500199	0.0549994	0.0088	4.65897e-10	130644
rs10086619	8	111580570	A	G	-0.00383606	0.00186063	0.039	462690	-0.00303	0.002	0.195	666978	-0.0268985	0.0125	0.03169	413466	-0.0063	0.0058	0.2748	500199	-0.0722052	0.0116	4.96798e-10	130644
rs73292401	17	12875908	T	A	-0.00253998	0.00176535	0.15	462690	-0.00422	0.002	0.0568	666978	-0.0114048	0.0119	0.3362	413466	-0.0064	0.0055	0.2402	500199	-0.0676045	0.0109	5.47999e-10	130644
rs1901512	5	101723875	C	T	-0.00419188	0.00151397	0.0056	462690	-0.00207	0.002	0.272875	666978	-0.0259016	0.0104	0.01226	413466	-0.0057	0.0047	0.2282	500199	-0.058401	0.0094	5.72295e-10	130644
rs505061	9	22767164	C	A	-0.000800352	0.00138404	0.56	462690	-0.00384	0.002	0.0266	666978	-0.015205	0.0093	0.1043	413466	-0.012	0.0043	0.005406	500199	-0.0534957	0.0086	5.80403e-10	130644
rs1430894	3	17868759	C	T	-0.00449444	0.00139178	0.0012	462690	-0.00172	0.002	0.329	644205	0.0156962	0.0093	0.09217	413466	0.0064	0.0043	0.1377	500199	-0.0532953	0.0086	6.15404e-10	130644
rs6974218	7	110056000	A	C	0.000555127	0.00142662	0.7	462690	0.00286	0.002	0.107	666978	0.0347975	0.0096	0.0003057	413466	0.0131	0.0044	0.003076	500199	0.0548953	0.0089	6.80393e-10	130644
rs11740474	5	153680747	A	T	0.00108979	0.00141289	0.44	462690	0.000812	0.002	0.644	666978	0.0034042	0.0095	0.7213	413466	0	0.0044	0.9983	500199	-0.0536962	0.0088	1.128e-09	130644
rs7112616	11	130805334	T	C	-0.00155606	0.00138705	0.26	462690	-0.00201	0.002	0.252274	650123	0.0399993	0.0093	1.785e-05	413466	0.0072	0.0043	0.09536	500199	0.0522034	0.0086	1.51702e-09	130644
rs12303743	12	72259954	G	C	-0.00318818	0.00233508	0.17	462690	-0.00614	0.003	0.033396	666978	-0.0010005	0.0157	0.9505	413466	0.008	0.0073	0.27	500199	-0.0874988	0.0145	1.59001e-09	130644
rs9461916	6	33796794	C	T	-0.00309918	0.00141984	0.029	462690	-0.000552	0.002	0.754	666978	0.0430015	0.0095	6.471e-06	413466	0.0051	0.0044	0.2462	500199	0.0532953	0.0088	1.64101e-09	130644
rs12877581	13	74325499	G	C	-0.00116731	0.00155932	0.45	462690	0.003	0.002	0.117	666978	0.00689617	0.0107	0.5197	413466	0.0031	0.0049	0.5267	500199	-0.0596014	0.0099	1.80302e-09	130644
rs7515363	1	200414959	T	C	6.2015e-05	0.00142739	0.97	462690	-0.0044	0.002	0.0135	665054	-0.0132025	0.0097	0.1736	413466	0.0001	0.0044	0.9798	500199	-0.0535029	0.0089	1.83599e-09	130644
rs57433322	17	19141582	C	G	-0.00430736	0.00215858	0.046	462690	-0.000746	0.003	0.78097	661060	0.0239021	0.0151	0.1141	411573	-0.0049	0.0067	0.4659	500199	0.0830996	0.0139	1.992e-09	130644
rs9834970	3	36856030	C	T	-0.00249867	0.00138313	0.071	462690	0.000806	0.002	0.641739	666978	0.0830012	0.0093	6.634e-19	413466	0.0055	0.0043	0.1968	500199	0.0517039	0.0086	2.151e-09	130644
rs3739118	2	201253769	G	A	-0.00114034	0.0015327	0.46	462690	0.000232	0.002	0.904	666978	0.0327963	0.0104	0.001535	413466	0.0076	0.0048	0.1082	500199	0.057004	0.0095	2.36401e-09	130644
rs6546857	2	73837955	A	G	-0.00490486	0.00162933	0.0026	462690	-0.00913	0.002	7.13e-06	666978	-0.0442968	0.0109	4.942e-05	413466	-0.0019	0.0051	0.7064	500199	-0.0603978	0.0102	2.74397e-09	130644
rs2053079	19	30987423	A	G	0.00393497	0.00161219	0.015	462690	0.00407	0.002	0.043368	666978	-0.00680309	0.011	0.5325	413466	0.0096	0.005	0.05613	500199	-0.0598986	0.0101	3.00698e-09	130644
rs11136325	8	144870701	A	G	0.000151807	0.00143059	0.92	462690	0.00307	0.002	0.0809	665346	-0.0222017	0.0099	0.02512	411573	-0.0058	0.0045	0.1953	500199	-0.0537967	0.0091	3.046e-09	130644
rs132582	22	39988175	T	C	-0.00176918	0.00140053	0.21	462690	0.00026	0.002	0.881	666978	-0.0244975	0.0094	0.009216	413466	-0.0064	0.0043	0.1395	500199	-0.0509972	0.0086	3.25897e-09	130644
rs61857878	10	92789488	A	T	0.00196924	0.00159726	0.22	462690	0.000587	0.002	0.777619	611077	0.0284028	0.0111	0.01019	395850	0.0092	0.005	0.0654	500199	0.0600974	0.0102	4.44099e-09	130644
rs10503253	8	4180844	C	A	-0.00138834	0.0017644	0.43	462690	0.00109	0.002	0.614	658065	0.0071047	0.0115	0.5347	413466	0.0008	0.0057	0.8935	500199	-0.0620031	0.0106	4.52699e-09	130644
rs4575535	16	89559297	G	A	0.00422041	0.00150264	0.005	462690	0.00135	0.002	0.479494	648199	0.0494949	0.0103	1.512e-06	413466	0.0018	0.0047	0.707	500199	0.0557982	0.0096	5.77006e-09	130644
rs708228	11	57585662	C	T	-0.00447576	0.00147552	0.0024	462690	0.00203	0.002	0.268925	666978	0.00129916	0.0099	0.8926	413466	-0.0208	0.0046	5.177e-06	500199	-0.0527997	0.0091	6.55602e-09	130644
rs1915019	8	89283689	G	A	0.000205039	0.00162523	0.9	462690	-0.00406	0.002	0.0456	666978	-0.00590255	0.0113	0.6017	218892	0.0005	0.005	0.9158	500199	-0.0570984	0.0098	6.574e-09	130644
rs9687282	5	139065988	T	G	-0.00142459	0.00147586	0.33	462690	-0.000377	0.002	0.83819	666978	-0.0192032	0.0099	0.05202	413466	0.0023	0.0046	0.6131	500199	-0.0525994	0.0091	7.32808e-09	130644
rs6010045	22	51103091	C	T	0.000573478	0.00149448	0.7	462690	-0.00167	0.002	0.377092	666978	0.0469973	0.0103	5.617e-06	413466	-0.0006	0.0047	0.8966	500199	0.0548998	0.0095	7.44492e-09	130263
rs1593304	7	131619847	G	A	-6.44011e-05	0.00172351	0.97	462690	0.00167	0.002	0.444	666978	0.0426048	0.012	0.0003769	413466	0.0041	0.0054	0.4415	500199	0.0641013	0.0111	7.44801e-09	130644
rs217336	6	84341803	C	A	-0.00591436	0.00139674	2.3e-05	462690	-0.00632	0.002	0.000287	666978	0.034498	0.0094	0.000237	413466	-0.0029	0.0043	0.5083	500199	0.0503033	0.0087	8.051e-09	130644
rs308697	3	161487491	C	A	-0.000997494	0.00139316	0.47	462690	0.00525	0.002	0.00268	666978	0.0141987	0.0094	0.1301	413466	-0.0066	0.0043	0.1265	500199	0.0501036	0.0087	8.83202e-09	130644
rs4921741	8	17070926	A	G	0.00484588	0.0016303	0.003	462690	-0.00326	0.002	0.102	666978	-0.0309954	0.0107	0.00364	413466	0.0002	0.005	0.9613	500199	-0.0559991	0.0098	1.20501e-08	130644
rs2381411	9	36319928	T	C	0.000429863	0.00142198	0.76	462690	0.00146	0.002	0.408	666978	-0.0154995	0.0096	0.1067	413466	-0.0038	0.0044	0.3872	500199	-0.050399	0.0088	1.25e-08	130644
rs35734242	4	706700	T	C	-0.000844537	0.00140053	0.55	462690	-0.000909	0.002	0.605	661873	-0.00080032	0.0098	0.9336	411573	0.0039	0.0046	0.3928	500199	-0.050704	0.0089	1.36801e-08	130644
rs1914399	7	71770973	G	C	-0.00390052	0.00138765	0.0049	462690	-0.00351	0.002	0.043	666978	-0.00499749	0.0094	0.596	413466	0.0059	0.0043	0.1697	500199	-0.0491044	0.0087	1.40101e-08	130644
rs6721531	2	79426855	A	T	0.00339473	0.00145461	0.02	462690	0.00328	0.002	0.0743	666978	0.0134985	0.0099	0.174	413466	0.0103	0.0045	0.02264	500199	0.0517002	0.0091	1.46801e-08	130644
rs2909457	2	162845855	A	G	-0.0074441	0.0013888	8.3e-08	462690	-0.00757	0.002	2.36e-05	630160	-0.0243999	0.0098	0.01286	218892	0.0057	0.0043	0.1874	500199	-0.0489997	0.0087	1.48201e-08	130644
rs12652777	5	155775075	C	T	-0.00547174	0.00138812	8.1e-05	462690	0.00527	0.002	0.00235	666978	-0.0230034	0.0093	0.01372	413466	-0.0093	0.0043	0.03163	500199	-0.0487997	0.0086	1.523e-08	130644
rs76838079	18	77633271	C	T	-0.000821418	0.00186899	0.66	462690	-0.00171	0.002	0.471692	665346	-0.0329985	0.0143	0.02126	411573	0.0105	0.006	0.0785	500199	-0.0780048	0.0138	1.52901e-08	130644
rs10861176	12	104631552	A	G	-0.00207625	0.00156788	0.19	462690	0.00207	0.002	0.295	666978	-0.00039992	0.0106	0.9726	413466	-0.0101	0.0049	0.03949	500199	0.0555021	0.0098	1.588e-08	130644
rs9304548	18	27500959	A	C	-0.000639284	0.0015804	0.69	462690	-0.00288	0.002	0.146677	666978	-0.0121953	0.011	0.2662	413466	-0.0106	0.0049	0.03055	500199	-0.0567016	0.01	1.59401e-08	130644
rs13233308	7	87244960	C	T	0.00114526	0.00138578	0.41	462690	-0.000106	0.002	0.951	666978	0.0141001	0.0094	0.1325	413466	0.0084	0.0043	0.05052	500199	0.0487044	0.0086	1.749e-08	130644
rs12771371	10	54063083	G	A	-6.60156e-05	0.00149374	0.96	462690	-0.00134	0.002	0.475536	666978	0.0231011	0.01	0.0211	413466	0.0008	0.0046	0.8616	500199	0.0524027	0.0093	1.93999e-08	130644
rs1953205	14	30300361	T	A	-0.00328347	0.00140922	0.02	462690	0.00266	0.002	0.124907	666978	-0.0346018	0.0096	0.0003263	413466	-0.0054	0.0044	0.2219	500199	-0.0499048	0.0089	2.21498e-08	130644
rs3824451	9	101071522	T	C	-0.000558651	0.00188513	0.77	462690	-0.00527	0.002	0.0274	666978	-0.0370998	0.0129	0.003964	413466	-0.0058	0.0058	0.325	500199	-0.0655951	0.0118	2.53898e-08	130644
rs11223774	11	134247315	G	A	0.000433803	0.00152758	0.78	462690	0.00285	0.002	0.134519	666978	-0.0281986	0.0102	0.005909	413466	0.0047	0.0048	0.3258	500199	-0.0524976	0.0094	2.73899e-08	130644
rs12833624	12	124476873	C	T	0.00279628	0.00146541	0.056	462690	-0.00299	0.002	0.103	666978	-0.0300984	0.0098	0.002274	413466	-0.0136	0.0045	0.002787	500199	-0.0501992	0.009	2.773e-08	130644
rs149165	16	58659307	T	G	0.00068285	0.00139039	0.62	462690	-0.00235	0.002	0.177145	665054	0.0332994	0.0094	0.0003985	413466	0.0087	0.0043	0.04468	500199	0.0481995	0.0087	3.00497e-08	130644
rs4653164	1	36627542	T	C	0.00201411	0.00149686	0.18	462690	0.00178	0.002	0.345	648199	0.0170038	0.01	0.09014	413466	0.0113	0.0046	0.01487	500199	0.0511038	0.0092	3.07603e-08	130644
rs1604060	3	117772036	G	A	0.00935667	0.00220073	2.1e-05	462690	0.00549	0.003	0.038	666978	0.0542028	0.0147	0.0002229	413466	0.0172	0.0068	0.01129	500199	0.0772051	0.014	3.24101e-08	130644
rs10957321	8	65605878	A	G	-0.000159537	0.0013879	0.91	462690	0.0038	0.002	0.0284	666978	0.0229002	0.0094	0.01445	413466	0.0165	0.0043	0.0001235	500199	0.0475949	0.0086	3.48498e-08	130644
rs7798283	7	133128127	T	G	0.00248142	0.00210377	0.24	462690	-0.00123	0.003	0.637	666978	0.0242047	0.0145	0.09486	413466	0.0105	0.0065	0.1071	500199	0.074003	0.0134	3.48698e-08	130644
rs1427633	4	167974142	C	G	-0.000805078	0.0014046	0.57	462690	0.000351	0.002	0.842	666978	-0.0243999	0.0095	0.01038	413466	0.0021	0.0044	0.6278	500199	-0.0483043	0.0088	4.09704e-08	130644
rs8138941	22	50290678	G	A	0.000137333	0.00172583	0.94	462690	-0.00485	0.002	0.0241	666978	-0.0166986	0.0115	0.1473	413466	-0.0055	0.0053	0.3031	500199	-0.0580953	0.0106	4.46396e-08	130644
rs10737496	1	163745389	T	C	0.00277665	0.00138874	0.046	462690	0.00219	0.002	0.214834	648199	-0.0542041	0.0094	7.172e-09	413466	-0.0102	0.0043	0.01768	500199	-0.0456997	0.0087	1.33601e-07	130644
rs2953928	8	34152492	G	A	-0.00152298	0.00291376	0.6	462690	0.0012	0.004	0.741	666978	-0.116096	0.02	6.249e-09	412637	0.0018	0.0091	0.8431	500199	-0.0964008	0.019	3.73904e-07	128157
rs8042849	15	78817929	T	C	-0.0192164	0.00146183	1.8e-39	462690	0.0022	0.002	0.22582	666977	-0.0154008	0.0098	0.1141	413466	-0.0003	0.0045	0.9528	500199	-0.0437968	0.009	1.04299e-06	130644
rs2693698	14	99719219	G	A	0.00550137	0.00139909	8.4e-05	462690	0.00111	0.002	0.525	666978	0.053	0.0094	1.961e-08	413466	0.0044	0.0043	0.3064	500199	0.0421041	0.0087	1.48799e-06	130644
rs2126180	1	61105668	G	A	0.00115698	0.00138853	0.4	462690	0.0048	0.002	0.005834	665054	-0.0566021	0.0094	1.621e-09	413466	-0.0015	0.0043	0.7252	500199	-0.0391047	0.0087	6.05899e-06	130644
rs10255167	7	140676153	A	G	0.00300707	0.00166547	0.071	462690	0.000991	0.002	0.635	666978	0.0663963	0.0118	1.599e-08	218892	0.02	0.0052	0.0001023	500199	0.0462953	0.0104	8.16808e-06	130644
rs13037326	20	44692598	C	T	-0.00427469	0.00158147	0.0069	462690	0.000722	0.002	0.714244	666978	-0.0482033	0.0106	5.257e-06	413466	-0.031	0.0049	2.398e-10	500199	-0.0433982	0.0097	8.44209e-06	130644
rs800578	8	116869477	C	T	0.00452734	0.00169409	0.0075	462690	0.0114	0.002	4.51e-08	666978	-0.0107025	0.0114	0.3469	413466	0.0053	0.0053	0.3105	500199	-0.0459958	0.0106	1.461e-05	130644
rs2401924	7	115057862	C	G	-0.0105718	0.00138906	2.7e-14	462690	-0.00436	0.002	0.0118	666978	-0.0392015	0.0094	2.885e-05	413466	-0.0187	0.0043	1.453e-05	500199	-0.0352996	0.0086	4.16898e-05	130644
rs10922907	1	91193049	T	A	-0.0101748	0.00139495	3e-13	462690	-0.00462	0.002	0.00782	665054	-0.0254046	0.0094	0.006823	413466	-0.0104	0.0045	0.01955	500199	-0.0346043	0.0087	6.66899e-05	130644
rs843812	3	61255413	G	A	0.000685042	0.00141378	0.63	462690	-0.00273	0.002	0.119197	666978	-0.00060018	0.0094	0.9466	413466	-0.0248	0.0044	1.405e-08	500199	-0.0343016	0.0087	8.30405e-05	130644
rs4619651	2	97416153	G	A	0.00202375	0.00148486	0.17	462690	-0.00312	0.002	0.0955	650123	0.0660967	0.0101	4.776e-11	413466	0.0038	0.0046	0.4069	500199	0.036303	0.0093	9.34803e-05	130644
rs4391802	11	28674592	A	G	0.0103191	0.00152789	1.4e-11	462690	0.00376	0.002	0.0494	666978	0.0170046	0.0103	0.09894	413466	0.0185	0.0047	0.0001	500199	0.0364958	0.0096	0.000135101	130644
rs13009008	2	174043233	G	A	-0.00863272	0.00147329	4.6e-09	462690	-9.1e-05	0.002	0.961	666978	0.00609856	0.0099	0.5356	413466	-0.0052	0.0046	0.2526	500199	-0.0346043	0.0091	0.0001388	130644
rs1487445	6	98565211	T	C	-0.00018995	0.00138921	0.89	462690	0.00946	0.002	4.73e-08	666978	0.0741957	0.0093	1.484e-15	413466	0.0041	0.0043	0.3414	500199	0.0316971	0.0086	0.000229103	130644
rs326341	3	107811142	G	A	0.00943522	0.00139247	1.2e-11	462690	0.00122	0.002	0.48	666978	0.0372958	0.0093	6.489e-05	413466	0.0036	0.0043	0.3984	500199	0.031799	0.0086	0.000235299	130644
rs9364755	6	165117329	A	G	-0.00534515	0.00165386	0.0012	462690	0.00583	0.002	0.00465	666978	-0.022399	0.0111	0.04281	413466	-0.0283	0.0051	3.486e-08	500199	-0.0369026	0.0102	0.000311803	130644
rs136233	22	31212410	A	G	-0.00995614	0.00176918	1.8e-08	462690	-0.00201	0.002	0.362345	666978	-0.0260976	0.0118	0.02712	413466	-0.0133	0.0055	0.01542	500199	-0.0391047	0.0109	0.000331803	130644
rs62155874	2	105973094	A	G	-0.0169073	0.00208546	5.2e-16	462690	0.000117	0.003	0.96481	666978	-0.0473956	0.0143	0.0009085	413466	0.0008	0.0065	0.9027	500199	-0.0471964	0.0132	0.000345199	130644
rs11255908	10	8802912	T	G	-0.0100713	0.00158809	2.3e-10	462690	-3e-06	0.002	0.999	666978	0.00239712	0.011	0.8274	413466	-0.0146	0.0049	0.003083	500199	-0.0355961	0.0099	0.000345502	130644
rs1221148	9	122046875	C	G	0.00916504	0.00140711	7.3e-11	462690	0.000833	0.002	0.635	666978	0.0193025	0.0095	0.0422	413466	0.0067	0.0044	0.1244	500199	0.0311013	0.0088	0.000396296	130644
rs10276148	7	103733264	A	G	0.00148782	0.00138404	0.28	462690	0.0117	0.002	1.19e-11	666978	0.0180011	0.0094	0.05499	413466	0.0097	0.0043	0.0235	500199	0.0299954	0.0086	0.000513795	130644
rs3811038	2	113240183	T	C	-0.00954466	0.00155745	8.9e-10	462690	-0.0104	0.002	9.13e-08	666978	-0.0174005	0.0104	0.0953	413466	-0.0127	0.0048	0.00871	500199	-0.0326988	0.0097	0.000713395	130644
rs112481526	4	123076007	A	G	0.00619227	0.0015773	8.6e-05	462690	0.00236	0.002	0.225	666978	-0.0630996	0.0105	1.856e-09	413466	0.007	0.0049	0.1523	500199	-0.032203	0.0098	0.000979896	130644
rs10994415	10	62322034	T	C	-0.00221258	0.00261561	0.4	462690	-0.00782	0.003	0.012963	666978	-0.118097	0.0174	1.14e-11	218619	-0.0126	0.0081	0.1188	500199	-0.0513986	0.0156	0.001014	130644
rs3896224	10	106467853	A	G	0.00962696	0.00141792	1.1e-11	462690	0.00202	0.002	0.262	630160	0.0183015	0.0099	0.06351	218892	0.0268	0.0044	1.29e-09	500199	0.0274011	0.0087	0.00169699	130644
rs72678864	4	112422145	G	A	0.0123829	0.0018387	1.6e-11	462690	0.00532	0.002	0.02372	666978	0.0267004	0.0134	0.04615	413466	0.0042	0.0058	0.4694	500199	0.0384031	0.0122	0.00170498	130644
rs237460	20	48033127	C	T	-0.000753309	0.00140597	0.59	462690	-0.00314	0.002	0.072929	666978	-0.0553013	0.0094	4.253e-09	413466	-0.0041	0.0044	0.3459	500199	-0.0266007	0.0087	0.00222602	130644
rs9919670	11	112877304	G	A	-0.0152438	0.00142114	7.6e-27	462690	-0.00844	0.002	1.59e-06	666978	-0.0340016	0.0095	0.000357	413466	-0.0199	0.0044	5.791e-06	500199	-0.0266007	0.0088	0.00238199	130644
rs61554907	17	38220432	G	T	-0.000218324	0.00224579	0.92	462690	0.00282	0.003	0.312	666978	-0.0868005	0.0154	1.636e-08	411573	-0.0126	0.007	0.07049	500199	-0.0426988	0.0143	0.00281002	130644
rs56115085	12	6853615	C	T	0.00217351	0.0019505	0.27	462690	0.0132	0.002	4.14e-08	666978	0.00980181	0.0136	0.4732	413466	-0.0067	0.0061	0.2712	500199	-0.037297	0.0126	0.00311903	130644
rs113779084	7	11871787	G	A	-0.0013779	0.00153307	0.37	462690	-0.00334	0.002	0.076	666978	-0.0754997	0.0102	1.423e-13	413466	0.0058	0.0048	0.2192	500199	-0.0277001	0.0095	0.00339399	130644
rs860326	14	57342912	T	C	-0.00833808	0.0014023	2.7e-09	462690	-0.00454	0.002	0.00927	666978	-0.0102968	0.0095	0.2752	413466	0.0002	0.0043	0.9696	500199	-0.0251998	0.0087	0.00394203	130644
rs30266	5	103972357	G	A	-0.00283031	0.00147654	0.055	462690	-7.5e-05	0.002	0.967589	666978	-0.0475949	0.0099	1.541e-06	413466	-0.0366	0.0046	1.428e-15	500199	-0.0260976	0.0092	0.00442996	130644
rs359243	2	60475509	C	T	0.00871975	0.00142539	9.5e-10	462690	0.00332	0.002	0.0611	666978	0.00599795	0.0096	0.5337	413466	0.0132	0.0044	0.002832	500199	-0.0250048	0.0088	0.00467401	130644
rs28455634	16	9230816	G	A	0.00261379	0.0014252	0.067	462690	-0.00184	0.002	0.302973	665054	0.0627964	0.0099	2.626e-10	413466	0.0041	0.0045	0.3542	500199	0.025502	0.0092	0.00526599	130644
rs147412694	21	40702786	G	A	-0.0115726	0.00194865	2.9e-09	462690	-0.00989	0.002	6.74e-05	666978	0.0170046	0.0137	0.2147	413466	-0.0071	0.0063	0.2548	500199	0.0341019	0.0126	0.00669006	130644
rs7528604	1	66407352	G	A	0.00965269	0.00140141	5.7e-12	462690	0.00921	0.002	1.5e-07	665054	0.012699	0.0094	0.1771	413466	0.0142	0.0044	0.001105	500199	0.023404	0.0087	0.00721705	130644
rs62489493	8	9763581	C	G	-0.00384791	0.00204553	0.06	462690	-0.00378	0.003	0.134	666978	-0.089695	0.0135	2.642e-11	413466	-0.0078	0.0066	0.2353	500199	-0.0332983	0.0126	0.00825506	130644
rs7077678	10	104438565	C	T	0.00855025	0.00143575	2.6e-09	462690	0.000904	0.002	0.611	666978	0.0115036	0.0096	0.2291	413466	0.0093	0.0045	0.03756	500199	0.0231988	0.0089	0.00881008	130644
rs4799949	18	35155910	T	C	-0.00792796	0.00147216	7.2e-08	462690	-0.00363	0.002	0.049598	666978	-0.00390238	0.0099	0.6946	413466	-0.0292	0.0046	1.403e-10	500199	-0.0235017	0.0091	0.01009	130644
rs13236841	7	69389859	A	G	0.0036958	0.00158576	0.02	462690	0.014	0.002	1.92e-12	666978	0.0165031	0.0107	0.123	413466	-0.003	0.0049	0.5424	500199	-0.0252973	0.0098	0.01013	130644
rs10879871	12	75380511	G	T	0.00957988	0.00145803	5e-11	462690	0.0084	0.002	3.95e-06	666978	0.0102019	0.0099	0.3031	413466	0.0071	0.0045	0.1161	500199	0.0231049	0.0091	0.01126	130644
rs2838834	21	46665208	C	T	-0.00936489	0.00151488	6.3e-10	462690	-0.000164	0.002	0.931	666978	-0.0303046	0.0103	0.003185	413466	-0.007	0.0049	0.1512	500199	-0.023801	0.0095	0.0117501	130644
rs2890772	2	146175106	T	G	0.0136979	0.00140672	2.1e-22	462690	0.00336	0.002	0.0574	666978	-0.00600195	0.0096	0.5305	413466	0.0091	0.0044	0.03763	500199	-0.0217028	0.0088	0.0134999	130644
rs174592	11	61618608	A	G	-0.000393746	0.00143497	0.78	462690	-0.00554	0.002	0.00193	666978	-0.072001	0.0097	9.924e-14	413466	-0.0132	0.0045	0.003054	500199	-0.0217038	0.009	0.0158402	130644
rs28601761	8	126500031	C	G	0.00215586	0.00142007	0.13	462690	-0.0112	0.002	1.57e-10	666978	-0.0103029	0.0095	0.2774	413466	0.0024	0.0044	0.5823	500199	0.0210959	0.0088	0.01656	130644
rs2867112	2	651349	T	G	0.0147832	0.00188747	4.8e-15	462690	0.00469	0.002	0.0443	666978	-0.00409839	0.0133	0.7596	218892	0.0048	0.0058	0.4074	500199	0.0278	0.0116	0.0168799	130644
rs55932213	9	108755622	G	A	0.00182963	0.00161742	0.26	462690	0.0127	0.002	1.61e-10	666978	-0.0009995	0.0109	0.9235	413466	-0.0065	0.005	0.1944	500199	-0.0231011	0.0099	0.0202199	130644
rs4761961	12	51799968	C	A	-0.00458814	0.0013953	0.001	462690	-0.0108	0.002	5.19e-10	666978	0.0278955	0.0095	0.00324	413466	0	0.0043	0.9977	500199	0.0203966	0.0088	0.02024	130644
rs17309874	11	27667236	G	A	-0.0112899	0.00158234	9.7e-13	462690	-0.00343	0.002	0.0839	666978	-0.015002	0.0108	0.1653	413466	0.0154	0.0049	0.001684	500199	-0.0229002	0.0101	0.0227499	130644
rs2894808	6	52861990	T	A	-0.0152983	0.0025912	3.5e-09	462690	-0.000257	0.003	0.936	666978	-0.0105959	0.0169	0.5279	413466	0.0112	0.0079	0.1589	500199	-0.0349953	0.0157	0.0259203	130644
rs13332432	16	85721809	C	G	0.00216592	0.00154034	0.16	462690	-0.0129	0.002	1.64e-11	665054	0.0116024	0.0104	0.2629	413466	-0.002	0.0048	0.6717	500199	-0.0212951	0.0096	0.0270601	130644
rs7108878	11	79107807	T	G	0.00257592	0.00216352	0.23	462690	-0.00406	0.003	0.137	666978	-0.081004	0.0147	3.612e-08	413466	0.0058	0.0067	0.3906	500199	-0.0295009	0.0138	0.0322404	130644
rs153106	16	28526897	T	C	-0.00183448	0.00140489	0.19	462690	0.0155	0.002	9.38e-19	665054	-0.0160989	0.0095	0.08977	413466	0.0018	0.0044	0.6767	500199	-0.0185001	0.0088	0.0354397	130644
rs7553348	1	75005067	A	G	-0.00963399	0.00139643	5.2e-12	462690	-0.0077	0.002	1.39e-05	648199	-0.00459941	0.0095	0.6296	413466	-0.0084	0.0043	0.05152	500199	-0.0182033	0.0087	0.0358204	130644
rs17553262	10	92912773	A	C	-0.0127323	0.00218148	5.3e-09	462690	-0.00202	0.003	0.466987	662692	-0.00160128	0.0158	0.9168	413466	0.0012	0.0069	0.8655	500199	-0.0295009	0.0144	0.0398997	130644
rs7807019	7	117543063	A	G	-0.0104211	0.00139062	6.7e-14	462690	-0.00165	0.002	0.341	666978	0.0321961	0.0094	0.0005853	413466	-0.0233	0.0043	6.535e-08	500199	0.0172995	0.0086	0.0452804	130644
rs7766610	6	111707821	A	C	-0.0125839	0.00179283	2.2e-12	462690	-0.00666	0.002	0.002403	666978	-0.00410158	0.0123	0.7385	218892	-0.0164	0.0055	0.003024	500199	0.0212951	0.0109	0.0517595	130644
rs35175834	15	47680815	G	A	-0.0164032	0.00169847	4.6e-22	462690	-0.0105	0.002	7.56e-07	666977	-0.0260976	0.0113	0.02096	413466	-0.0266	0.0052	3.753e-07	500199	-0.0198966	0.0104	0.0565197	130644
rs11948770	5	13246336	T	C	-0.0102364	0.00164524	4.9e-10	462690	-0.00422	0.002	0.038266	666978	0.00159872	0.011	0.8873	413466	-0.0068	0.0051	0.1864	500199	-0.0192032	0.0101	0.0576302	130644
rs11238438	7	51358762	G	C	0.000721343	0.00139435	0.6	462690	-0.00958	0.002	3.73e-08	666978	0.0292966	0.0093	0.001693	413466	0.0062	0.0043	0.1494	500199	0.0164047	0.0087	0.0605202	130644
rs3807865	7	12250402	G	A	-0.00361083	0.00140488	0.01	462690	0.00228	0.002	0.197	666978	-0.0246001	0.0095	0.009701	413466	-0.031	0.0044	1.093e-12	500199	-0.0162005	0.0088	0.0656705	130644
rs60026303	3	81285635	A	G	-0.00902215	0.00174839	2.5e-07	462690	-0.0121	0.002	3.58e-08	666978	-0.00910129	0.0117	0.4371	413466	-0.0055	0.0054	0.312	500199	-0.0196008	0.011	0.0743396	130644
rs62175972	2	161362830	T	C	0.0217461	0.00385678	1.7e-08	462690	-0.00226	0.005	0.631	666978	0.036004	0.0254	0.1573	407542	0.0164	0.0121	0.1756	500199	0.0404987	0.0231	0.0787608	130644
rs624833	4	2881256	T	G	0.00928567	0.00150361	6.6e-10	462690	0.00538	0.002	0.00401	666978	-0.00270365	0.0102	0.7875	413466	0.0032	0.0048	0.5052	500199	0.0164047	0.0094	0.0792793	130644
rs2876520	6	142996618	C	G	-0.00398266	0.00140132	0.0045	462690	-0.000506	0.002	0.771	666978	-0.0201007	0.0095	0.03395	413466	-0.026	0.0043	2.241e-09	500199	-0.015205	0.0088	0.08209	130644
rs8614	17	27588806	C	A	-0.0114612	0.00179679	1.8e-10	462690	0.00701	0.002	0.001897	666978	0.0101978	0.0126	0.4185	411573	0.0006	0.0056	0.9118	500199	-0.0197028	0.0113	0.0824708	130644
rs11039216	11	47406592	T	C	0.00301615	0.00139023	0.03	462690	0.0155	0.002	3.76e-19	666978	0.0239956	0.0094	0.01041	413466	0.0176	0.0043	4.815e-05	500199	0.014596	0.0086	0.0907194	130644
rs4497414	11	88756779	T	C	-0.00536202	0.00140781	0.00014	462690	-0.00576	0.002	0.000934	666978	-0.0292949	0.0099	0.003067	218892	-0.0291	0.0044	2.927e-11	500199	-0.0145047	0.0088	0.0987097	130644
rs12575685	11	70517927	G	A	-0.00322391	0.00150204	0.032	462690	-0.00352	0.002	0.0595	666978	-0.0652001	0.0101	1.243e-10	413466	-0.0094	0.0047	0.04415	500199	-0.0152964	0.0094	0.1038	130644
rs1050847	16	87443734	T	C	-0.00797046	0.00140503	1.4e-08	462690	-0.00228	0.002	0.192	665054	-0.0119977	0.0095	0.2077	413466	-0.0053	0.0044	0.2255	500199	-0.0141001	0.0088	0.1089	130644
rs11075711	16	69266456	C	T	2.8815e-05	0.00178528	0.99	462690	0.0134	0.002	1.31e-08	609153	-0.0290993	0.0123	0.01777	395850	0.0039	0.0056	0.4813	500199	-0.0178992	0.0112	0.1101	130644
rs11861214	16	746611	G	T	0.00945079	0.00168455	2e-08	462690	-0.008	0.002	8.12e-05	661286	-0.0259026	0.0118	0.02774	403878	0.0006	0.0053	0.905	500199	-0.0168003	0.0105	0.1106	129939
rs76954012	3	115977242	T	A	-0.00220974	0.00238053	0.35	462690	-0.00585	0.003	0.0539	666978	-0.026498	0.0164	0.1066	413466	-0.0412	0.0074	2.41e-08	500199	-0.0243952	0.0155	0.114	130644
rs10236149	7	98977515	A	G	0.0106998	0.00209008	3.1e-07	462690	0.0163	0.003	4.4e-10	666978	0.025697	0.0142	0.07128	413466	0.0109	0.0066	0.09625	500199	0.0204005	0.0129	0.1148	130644
rs9536381	13	53860655	C	T	-0.00293919	0.0014772	0.047	462690	-0.0021	0.002	0.256	666978	-0.0382004	0.0099	0.0001207	413466	-0.0255	0.0046	2.617e-08	500199	0.0142973	0.0093	0.122	130644
rs9875033	3	184028428	C	T	0.00126557	0.00160992	0.43	462690	0.0122	0.002	7.9e-10	666978	0.0464	0.011	2.469e-05	413466	0.0093	0.005	0.06302	500199	-0.0153023	0.0101	0.129	130644
rs2093186	1	16000106	C	T	0.00447259	0.00161251	0.0055	462690	0.0122	0.002	1.01e-09	665054	-0.014799	0.0106	0.1612	413466	0.0005	0.005	0.9207	500199	-0.014596	0.0098	0.1365	130644
rs28565152	5	7542911	G	A	0.00620207	0.00161296	0.00012	462690	-0.00255	0.002	0.204718	666978	-0.0671018	0.0112	1.963e-09	405771	0.0115	0.005	0.02226	500199	-0.0149005	0.01	0.1376	130644
rs6778080	3	49317338	C	T	-0.0111141	0.00156621	1.3e-12	462690	-0.00613	0.002	0.00189	666978	-0.0199007	0.0104	0.05714	413466	-0.0237	0.0048	9.64e-07	500199	-0.0138043	0.0096	0.1516	130644
rs9571652	13	67338075	T	C	0.00834817	0.00145784	1e-08	462690	0.0047	0.002	0.00911	666978	-0.0122953	0.0097	0.2047	413466	-0.0036	0.0045	0.4246	500199	-0.0128016	0.009	0.1552	130644
rs986391	5	166993972	A	G	-0.0111388	0.0014379	9.4e-15	462690	-0.00755	0.002	2.84e-05	666978	-0.0135971	0.0097	0.1604	413466	-0.0161	0.0045	0.0003113	500199	0.0127003	0.009	0.1563	130644
rs7333559	13	100546450	A	G	-0.01074	0.00170716	3.2e-10	462690	0.0035	0.002	0.098	666978	-0.00600195	0.0117	0.6061	413466	-0.0038	0.0054	0.479	500199	-0.0152038	0.0108	0.1603	130644
rs8020892	14	58724089	A	G	-0.00183347	0.00153685	0.23	462690	-0.0134	0.002	2.06e-12	666978	-0.0195967	0.0104	0.05938	413466	-0.0005	0.0048	0.9176	500199	-0.0129952	0.0096	0.1782	130644
rs508502	13	80921519	C	T	0.00360929	0.00152995	0.018	462690	0.00129	0.002	0.498	666978	0.000699755	0.0104	0.9478	413466	0.0264	0.0048	3.556e-08	500199	0.0128965	0.0096	0.1783	130644
rs28732378	3	85403892	G	A	-0.0050164	0.00157409	0.0014	462690	-0.0197	0.002	1.55e-23	666978	-0.0267004	0.0105	0.01119	413466	0.0114	0.0049	0.0202	500199	0.0119005	0.0098	0.225	130644
rs6887473	5	80961069	G	A	-0.00219466	0.0015212	0.15	462690	0.0054	0.002	0.00512	666978	0.0603046	0.0105	8.814e-09	413466	0.0082	0.0047	0.08479	500199	0.0110982	0.0096	0.2455	130644
rs35306827	13	113869045	G	A	0.00377096	0.00166032	0.023	462690	-0.000669	0.002	0.744249	666978	0.0659001	0.0112	3.555e-09	413466	0.0164	0.0051	0.001385	500199	0.0118989	0.0102	0.2457	130644
rs147711594	3	100893355	G	T	0.01138	0.00470431	0.016	462690	0.0298	0.005	2.91e-08	660241	0.0205964	0.0293	0.4823	403781	-0.0278	0.014	0.04728	500199	0.0311013	0.0278	0.2625	130518
rs329120	5	133861756	C	T	0.00965704	0.00140509	6.3e-12	462690	-0.0011	0.002	0.52936	666978	0.0168965	0.0094	0.073	413466	0.0123	0.0044	0.004917	500199	-0.00940408	0.0087	0.279	130644
rs1246265	9	86761745	C	T	0.00886526	0.00150907	4.2e-09	462690	0.00555	0.002	0.00315	666978	-0.00410158	0.0101	0.6881	413466	0.0168	0.0047	0.0003266	500199	0.00969686	0.0094	0.3048	130644
rs16854020	4	42117559	G	A	-0.00552165	0.00206418	0.0075	462690	-0.0189	0.003	6.28e-13	666978	0.0141001	0.0144	0.3277	413466	0.0058	0.0065	0.3686	500199	0.0133998	0.0133	0.3139	130644
rs4447398	15	42904904	C	A	-0.000777272	0.00206548	0.71	462690	0.00475	0.003	0.0655	662691	-0.0821973	0.0138	2.613e-09	413466	0.0099	0.0064	0.1219	500199	-0.0117013	0.0128	0.3577	130644
rs7039819	9	82430418	A	G	-0.00873433	0.00140501	5.1e-10	462690	0.00758	0.002	1.51e-05	666978	-0.0125015	0.0095	0.1912	413466	-0.0168	0.0044	0.0001191	500199	-0.00799793	0.0088	0.3609	130644
rs11860773	16	73912503	T	C	-0.00277662	0.00176134	0.11	462690	0.0157	0.002	1.04e-12	665054	-0.00999983	0.0123	0.4177	413466	-0.0078	0.0055	0.1576	500199	0.0105046	0.0115	0.3621	130644
rs7297175	12	56473808	C	T	0.00811649	0.0013992	6.6e-09	462690	-0.00278	0.002	0.112	666978	-0.00809713	0.0094	0.3915	413466	0.0034	0.0044	0.4323	500199	0.00780034	0.0087	0.3696	130644
rs10866641	5	169289206	T	C	-0.00185877	0.00139939	0.18	462690	0.00544	0.002	0.001848	666978	0.0625991	0.0094	2.79e-11	413466	0.0052	0.0043	0.2279	500199	0.00750179	0.0087	0.3885	130644
rs12044012	1	33816726	G	A	0.00484571	0.00148292	0.0011	462690	0.0116	0.002	1.34e-09	628236	0.0269048	0.0104	0.009794	218892	0.0115	0.0046	0.01308	500199	-0.00780034	0.0092	0.3992	130644
rs7162115	15	52291273	G	T	-0.0032213	0.00142272	0.024	462690	-0.00973	0.002	2.65e-08	666977	-0.0130042	0.0097	0.1795	413466	0.0091	0.0044	0.03929	500199	0.00740253	0.0089	0.4069	130644
rs10743083	11	8636350	G	A	-0.00462217	0.00181879	0.011	462690	-0.015	0.002	1.64e-10	611077	0.015002	0.0122	0.216	395850	-0.0124	0.0057	0.0289	500199	0.00930314	0.0113	0.4107	130644
rs6787172	3	158187811	G	T	-0.00404211	0.00139583	0.0038	462690	-0.0107	0.002	7.49e-10	666978	-0.00059982	0.0094	0.9493	413466	-0.0194	0.0043	7.312e-06	500199	-0.00699547	0.0087	0.4158	130644
rs10516044	5	167604236	G	C	-0.0137498	0.00217344	2.5e-10	462690	-0.000905	0.003	0.742	666978	-0.0111014	0.0148	0.4547	413466	-0.0107	0.0067	0.1113	500199	-0.0110003	0.0135	0.4173	130644
rs2214123	6	67000001	G	A	-0.00284584	0.00146362	0.052	462690	-0.000555	0.002	0.758	666978	-0.0225049	0.0098	0.02244	413466	-0.0261	0.0045	8.556e-09	500199	-0.00699547	0.0091	0.4386	130644
rs113382419	9	136463019	C	A	-0.0282339	0.00221376	3e-37	462690	0.00475	0.003	0.095	666978	-0.0344051	0.0159	0.03026	411573	-0.0071	0.0069	0.3042	500199	-0.0110003	0.0145	0.4488	130644
rs6584893	10	110504315	A	C	0.00358604	0.00158317	0.024	462690	0.011	0.002	3.17e-08	666978	0.0292966	0.0107	0.006015	413466	-0.005	0.0049	0.3114	500199	0.00720399	0.0098	0.4616	130644
rs76608582	19	4474725	C	A	0.0216317	0.00344003	3.2e-10	462690	0.00411	0.004	0.309309	651669	-0.0187955	0.0263	0.4734	410328	0.0157	0.0109	0.1503	500199	-0.0186019	0.0255	0.4668	130263
rs4473348	2	182073742	T	A	0.0104317	0.00159675	6.4e-11	462690	0.00596	0.002	0.00308	666978	0.0428031	0.011	9.828e-05	413466	0.0011	0.005	0.8297	500199	0.00719583	0.0101	0.4716	130644
rs1004787	2	45159091	A	G	0.00901545	0.00139367	9.9e-11	462690	0.0171	0.002	1.13e-22	666978	-0.0203025	0.0095	0.03293	413466	-0.0079	0.0043	0.06652	500199	-0.00600195	0.0088	0.4954	130644
rs228768	17	42191893	T	G	0.000354753	0.00151457	0.81	462690	0.00271	0.002	0.146	666978	-0.064401	0.0102	2.827e-10	413466	0.0044	0.0047	0.3539	500199	-0.00630011	0.0094	0.503	130644
rs4890444	18	40747457	C	G	-0.000138628	0.00143492	0.92	462690	-0.0112	0.002	1.89e-09	611077	0.00249688	0.0097	0.7969	395850	-0.0022	0.0044	0.6249	500199	-0.00530404	0.0089	0.5482	130644
rs2533126	7	153473086	G	A	-0.00596127	0.00138685	1.7e-05	462690	-0.0133	0.002	1.98e-14	666978	0.0193025	0.0096	0.04529	413466	0.0044	0.0043	0.3071	500199	0.00499749	0.0088	0.572499	130644
rs62305763	4	100289405	C	T	0.00250338	0.00230976	0.28	462690	-0.0303	0.003	1.15e-28	666978	0.00489798	0.0148	0.7416	413466	-0.0076	0.0072	0.2889	500199	-0.00780034	0.0141	0.578901	130644
rs62535714	9	37182655	G	A	0.000256142	0.00188347	0.89	462690	0.00535	0.002	0.0187	666978	-0.0613011	0.0122	5.497e-07	413466	-0.0339	0.0058	4.686e-09	500199	0.00630011	0.0115	0.582	130644
rs3769949	2	166199284	T	A	-0.00825646	0.00138563	2.5e-09	462690	0.000983	0.002	0.57207	666978	0.0143959	0.0094	0.1248	413466	-0.0048	0.0043	0.2631	500199	-0.00460057	0.0087	0.5949	130644
rs17576594	4	147952241	G	A	0.0109502	0.00155159	1.7e-12	462690	0.00286	0.002	0.136749	666978	0.00320486	0.0104	0.755	413466	0.0058	0.0048	0.2274	500199	0.00479847	0.0096	0.6187	130644
rs2678670	2	104469564	A	T	0.00873079	0.00138756	3.1e-10	462690	0.00306	0.002	0.077425	666978	0.0267977	0.0094	0.004463	413466	0.0185	0.0043	1.787e-05	500199	0.00410158	0.0087	0.637801	130644
rs72948506	2	212618440	G	A	-0.00624939	0.00151277	3.6e-05	462690	0.00241	0.002	0.210836	650123	-0.00500249	0.0103	0.63	413466	-0.0265	0.0047	1.715e-08	500199	-0.00439966	0.0096	0.6468	130644
rs28485305	15	74044197	C	T	0.00800666	0.00143887	2.6e-08	462690	0.00442	0.002	0.013561	666977	0.0120965	0.0097	0.2111	413466	0.017	0.0045	0.0001415	500199	0.00380276	0.0089	0.6645	130644
rs348809	20	59032097	G	A	0.00828381	0.00145602	1.3e-08	462690	0.00125	0.002	0.492221	666978	0.0465048	0.0098	2.288e-06	413466	0.0118	0.0045	0.00907	500199	0.00389759	0.009	0.6689	130644
rs55987845	20	18656930	C	T	0.004878	0.0014124	0.00055	462690	0.00979	0.002	3.41e-08	666978	-0.0157026	0.0095	0.09953	413466	-0.0128	0.0044	0.003543	500199	-0.00359646	0.0088	0.683501	130644
rs245774	5	170530930	G	A	0.00901601	0.00155972	7.4e-09	462690	0.000142	0.002	0.941449	666978	0.00879859	0.0105	0.4018	413466	0.008	0.0048	0.0974	500199	0.00329542	0.0097	0.730801	130644
rs317021	4	35418368	T	A	-0.011567	0.00179087	1.1e-10	462690	-0.00688	0.002	0.002219	666978	-0.0170953	0.0123	0.1639	413466	-0.0078	0.0056	0.1638	500199	0.00390238	0.0115	0.7317	130644
rs1558902	16	53803574	T	A	0.000585759	0.00141253	0.68	462690	0.0117	0.002	6.42e-11	648199	0.00950469	0.0095	0.3164	413466	-0.0102	0.0044	0.01961	500199	0.00269636	0.0087	0.7582	130644
rs2424645	20	24720026	A	G	0.0042558	0.00146011	0.0036	462690	0.0117	0.002	1.15e-10	666978	0.0203025	0.0099	0.04075	413466	0.0034	0.0045	0.4562	500199	0.00279609	0.0092	0.7614	130644
rs6531148	2	16650233	C	T	0.00165024	0.00161655	0.31	462690	-0.0117	0.002	7.58e-09	666978	-0.00730327	0.011	0.5071	413466	0.0013	0.005	0.8007	500199	0.00300451	0.0101	0.765701	130644
rs61934664	12	81608058	G	A	0.00265542	0.00138782	0.056	462690	0.0118	0.002	8.96e-12	666978	0.00669752	0.0097	0.4924	218892	0.0014	0.0043	0.7515	500199	0.00239712	0.0086	0.7778	130644
rs13296519	9	128471924	G	T	-0.00970128	0.00141888	8.1e-12	462690	-0.00385	0.002	0.0304	666978	-0.0246001	0.0096	0.01058	413466	-0.0041	0.0044	0.3497	500199	-0.00140098	0.0089	0.8763	130644
rs9529218	13	31790053	C	T	0.00153187	0.00172393	0.37	462690	-0.00245	0.002	0.249708	666978	-0.0358034	0.0116	0.001951	413466	0.034	0.0054	2.231e-10	500199	0.00159872	0.0107	0.8793	130644
rs11940694	4	39414993	G	A	-0.00182766	0.0014259	0.2	462690	0.0279	0.002	9.51e-56	666978	-0.00499749	0.0095	0.5971	413466	-0.0126	0.0044	0.004437	500199	0.0010005	0.0088	0.9104	130644
rs1931388	9	11203149	A	G	0.0053659	0.00141791	0.00015	462690	0.00263	0.002	0.135	666978	0.0034042	0.0095	0.7177	413466	0.0295	0.0044	1.68e-11	500199	0.00079968	0.0088	0.9254	130644
rs215600	7	32333642	A	G	-0.0114927	0.00144752	2e-15	462690	0.000533	0.002	0.769	666978	0.0242005	0.0102	0.01799	218892	-0.0095	0.0045	0.03525	500199	-0.00079968	0.009	0.9277	130644
rs1260326	2	27730940	C	T	-0.00241282	0.00141394	0.088	462690	0.0254	0.002	3.16e-46	666978	-0.0339955	0.0095	0.000365	413466	-0.0039	0.0044	0.3688	500199	-0.000699755	0.0088	0.9363	130644
rs1838420	8	64960855	T	G	0.00313189	0.00138729	0.024	462690	0.00981	0.002	1.53e-08	666978	-0.00299551	0.0093	0.7487	413466	0.0145	0.0043	0.0007249	500199	-0.00059982	0.0086	0.9482	130644
rs79616692	16	72338507	G	C	-0.0031611	0.00224215	0.16	462690	-0.0196	0.003	3.54e-12	665054	-0.0355961	0.0152	0.0194	413466	-0.0048	0.007	0.4953	500199	-0.000700245	0.014	0.9614	130644
rs10823968	10	74738269	A	T	0.00813544	0.00145258	2.1e-08	462690	0.00574	0.002	0.001659	639100	-0.00609856	0.01	0.545	411573	0.0038	0.0045	0.3996	500199	9.9995e-05	0.0091	0.991	130644
SNP	Chr	Pos	Effect allele	Other allele	Beta	SE	Pvalue	N	Beta	SE	Pvalue	N	Beta	SE	Pvalue	N	Beta	SE	Pvalue	N	Beta	SE	Pvalue	N
					Lifetime smoking index				Problematic alcohol use				Bipolar disorder				Major depression				Schizophrenia
rs13135092	4	103198082	A	G	0.00245572	0.00251667	0.33	462690	0.0563024	0.0048233	1.749e-31	289238	-0.0435027	0.0183	0.01769	413050	-0.0252	0.008	0.001673	500199	-0.132298	0.016	1.0639e-16	130644
rs1260326	2	27730940	C	T	-0.00241282	0.00141394	0.088	462690	0.024563	0.00264232	1.454e-20	297502	-0.0339955	0.0095	0.000365	413466	-0.0039	0.0044	0.3688	500199	-0.000699755	0.0088	0.9363	130644
rs13129401	4	39404872	G	A	0.000658817	0.00139192	0.64	462690	0.0233163	0.00261805	5.286e-19	294292	0	0.0094	0.996	413466	-0.0121	0.0043	0.004927	500199	-0.000499875	0.0087	0.9501	130644
rs494904	2	45141180	T	C	-0.00804237	0.00142025	1.5e-08	462690	-0.0213709	0.0026963	2.258e-15	285591	0.0170046	0.0095	0.0728	413466	0.0116	0.0044	0.008228	500199	-0.00020002	0.0088	0.9849	130644
rs78234152	4	100279889	G	A	0.00244401	0.00228518	0.28	462690	-0.0331534	0.00432473	1.771e-14	297506	0.00330453	0.0148	0.8212	413466	-0.0067	0.0071	0.344	500199	-0.00640044	0.014	0.6468	130644
rs9937709	16	53820813	A	G	0.000662042	0.00140668	0.64	462690	0.0173816	0.00263278	4.058e-11	297080	0.00750179	0.0094	0.4249	413466	-0.0094	0.0043	0.03156	500199	0.00079968	0.0087	0.9304	130644
rs13382553	2	138264231	A	G	-0.0041857	0.00162364	0.0099	462690	-0.0184147	0.0030686	1.966e-09	296204	-0.0246001	0.0108	0.02309	413466	-0.0162	0.005	0.001318	500199	0.0036035	0.0101	0.722301	130644
rs2673136	2	227164653	A	G	0.000949779	0.00144071	0.51	462690	-0.0158017	0.00269103	4.312e-09	299171	-0.00059982	0.0097	0.9502	413466	0.0012	0.0045	0.7872	500199	-0.00400198	0.009	0.6528	130644
rs7528604	1	66407352	G	A	0.00965269	0.00140141	5.7e-12	462690	0.015217	0.00263224	7.426e-09	294376	0.012699	0.0094	0.1771	413466	0.0142	0.0044	0.001105	500199	0.023404	0.0087	0.00721705	130644
rs12129573	1	73768366	C	A	-0.0109448	0.00145117	4.6e-14	462690	-0.0127836	0.00267439	1.752e-06	300691	-0.0377953	0.0097	9.397e-05	413466	-0.0252	0.0045	2.069e-08	500199	-0.0777994	0.0089	2.28192e-18	130644
rs35175834	15	47680815	G	A	-0.0164032	0.00169847	4.6e-22	462690	-0.0147804	0.00316023	2.913e-06	298843	-0.0260976	0.0113	0.02096	413466	-0.0266	0.0052	3.753e-07	500199	-0.0198966	0.0104	0.0565197	130644
rs9919670	11	112877304	G	A	-0.0152438	0.00142114	7.6e-27	462690	-0.0120939	0.0026545	5.213e-06	295988	-0.0340016	0.0095	0.000357	413466	-0.0199	0.0044	5.791e-06	500199	-0.0266007	0.0088	0.00238199	130644
rs6778080	3	49317338	C	T	-0.0111141	0.00156621	1.3e-12	462690	-0.0132185	0.00291221	5.639e-06	299936	-0.0199007	0.0104	0.05714	413466	-0.0237	0.0048	9.64e-07	500199	-0.0138043	0.0096	0.1516	130644
rs421983	3	84892866	T	C	0.00870743	0.00138561	3.3e-10	462690	0.0116005	0.00258766	7.375e-06	298954	0.0329027	0.0094	0.0004425	413466	-0.0054	0.0043	0.2063	500199	0.0289955	0.0086	0.000751	130644
rs7807019	7	117543063	A	G	-0.0104211	0.00139062	6.7e-14	462690	-0.0105891	0.00260431	4.789e-05	296015	0.0321961	0.0094	0.0005853	413466	-0.0233	0.0043	6.535e-08	500199	0.0172995	0.0086	0.0452804	130644
rs12285419	11	46343189	C	A	-0.0108503	0.00175802	6.7e-10	462690	-0.0134695	0.00331924	4.96e-05	291595	-0.0398017	0.0118	0.0007874	413466	0.0011	0.0055	0.8338	500199	-0.0849045	0.011	1.04809e-14	130644
rs708228	11	57585662	C	T	-0.00447576	0.00147552	0.0024	462690	-0.0111478	0.00275322	5.135e-05	300517	0.00129916	0.0099	0.8926	413466	-0.0208	0.0046	5.177e-06	500199	-0.0527997	0.0091	6.55602e-09	130644
rs9304548	18	27500959	A	C	-0.000639284	0.0015804	0.69	462690	-0.0115335	0.003024	0.0001365	288469	-0.0121953	0.011	0.2662	413466	-0.0106	0.0049	0.03055	500199	-0.0567016	0.01	1.59401e-08	130644
rs72678864	4	112422145	G	A	0.0123829	0.0018387	1.6e-11	462690	0.0130905	0.00353321	0.0002111	293416	0.0267004	0.0134	0.04615	413466	0.0042	0.0058	0.4694	500199	0.0384031	0.0122	0.00170498	130644
rs13011472	2	57961602	C	G	-0.002396	0.00139001	0.085	462690	-0.0136188	0.00369173	0.0002249	146847	-0.0319036	0.0093	0.0006558	413466	-0.019	0.0044	1.232e-05	500199	-0.070401	0.0087	4.28154e-16	130644
rs11664298	18	77578986	G	A	-0.0103092	0.00171104	1.7e-09	462690	-0.0120268	0.00326814	0.0002331	296028	-0.005103	0.0117	0.6597	413466	-0.0313	0.0053	4.597e-09	500199	-0.0773995	0.0108	8.93511e-13	130644
rs17309874	11	27667236	G	A	-0.0112899	0.00158234	9.7e-13	462690	-0.0107026	0.00297707	0.0003242	297329	-0.015002	0.0108	0.1653	413466	0.0154	0.0049	0.001684	500199	-0.0229002	0.0101	0.0227499	130644
rs4129585	8	143312933	C	A	0.000442701	0.00139526	0.75	462690	-0.00886806	0.00259832	0.0006418	300750	-0.0320993	0.0094	0.0006329	413466	-0.0151	0.0043	0.0005285	500199	-0.0749962	0.0087	5.10858e-18	130644
rs505061	9	22767164	C	A	-0.000800352	0.00138404	0.56	462690	-0.0085971	0.00258871	0.0008963	298594	-0.015205	0.0093	0.1043	413466	-0.012	0.0043	0.005406	500199	-0.0534957	0.0086	5.80403e-10	130644
rs62135536	2	44326028	C	T	0.0243444	0.00396165	8e-10	462690	0.0262431	0.00811224	0.001217	292358	-0.016597	0.0278	0.5505	408024	-0.0233	0.0123	0.05715	500199	-0.0302015	0.0265	0.2536	127688
rs1593304	7	131619847	G	A	-6.44011e-05	0.00172351	0.97	462690	0.0103265	0.00323817	0.001428	293317	0.0426048	0.012	0.0003769	413466	0.0041	0.0054	0.4415	500199	0.0641013	0.0111	7.44801e-09	130644
rs30266	5	103972357	G	A	-0.00283031	0.00147654	0.055	462690	-0.0126286	0.00401036	0.001638	141525	-0.0475949	0.0099	1.541e-06	413466	-0.0366	0.0046	1.428e-15	500199	-0.0260976	0.0092	0.00442996	130644
rs2678670	2	104469564	A	T	0.00873079	0.00138756	3.1e-10	462690	0.0116496	0.00370182	0.001649	145953	0.0267977	0.0094	0.004463	413466	0.0185	0.0043	1.787e-05	500199	0.00410158	0.0087	0.637801	130644
rs6546857	2	73837955	A	G	-0.00490486	0.00162933	0.0026	462690	-0.00922158	0.00306466	0.00262	296378	-0.0442968	0.0109	4.942e-05	413466	-0.0019	0.0051	0.7064	500199	-0.0603978	0.0102	2.74397e-09	130644
rs10823968	10	74738269	A	T	0.00813544	0.00145258	2.1e-08	462690	0.00826142	0.00275564	0.002714	282880	-0.00609856	0.01	0.545	411573	0.0038	0.0045	0.3996	500199	9.9995e-05	0.0091	0.991	130644
rs8055219	16	13753384	G	A	-0.00495896	0.00165928	0.0028	462690	-0.00915082	0.00305231	0.002715	300745	-0.0409991	0.0111	0.0002143	413466	-0.0259	0.0051	4.797e-07	500199	-0.0665031	0.0101	5.69246e-11	130644
rs10503253	8	4180844	C	A	-0.00138834	0.0017644	0.43	462690	-0.00971363	0.00326399	0.002916	300375	0.0071047	0.0115	0.5347	413466	0.0008	0.0057	0.8935	500199	-0.0620031	0.0106	4.52699e-09	130644
rs3811038	2	113240183	T	C	-0.00954466	0.00155745	8.9e-10	462690	-0.0122906	0.00416347	0.003157	145290	-0.0174005	0.0104	0.0953	413466	-0.0127	0.0048	0.00871	500199	-0.0326988	0.0097	0.000713395	130644
rs2867112	2	651349	T	G	0.0147832	0.00188747	4.8e-15	462690	0.0145282	0.00495843	0.003386	145418	-0.00409839	0.0133	0.7596	218892	0.0048	0.0058	0.4074	500199	0.0278	0.0116	0.0168799	130644
rs860326	14	57342912	T	C	-0.00833808	0.0014023	2.7e-09	462690	-0.00774097	0.00265192	0.003511	290213	-0.0102968	0.0095	0.2752	413466	0.0002	0.0043	0.9696	500199	-0.0251998	0.0087	0.00394203	130644
rs1860002	12	2413803	T	C	3.63799e-05	0.00139713	0.98	462690	-0.0108304	0.00374367	0.003822	143605	-0.0645979	0.0098	5.256e-11	218892	-0.0077	0.0043	0.07478	500199	-0.0837987	0.0087	1.03896e-21	130644
rs986391	5	166993972	A	G	-0.0111388	0.0014379	9.4e-15	462690	-0.00768543	0.00271282	0.004618	292479	-0.0135971	0.0097	0.1604	413466	-0.0161	0.0045	0.0003113	500199	0.0127003	0.009	0.1563	130644
rs11165867	1	97878068	C	T	-0.00568613	0.00189065	0.0026	462690	-0.0141722	0.00501315	0.004696	147426	-0.0174005	0.0127	0.17	413466	-0.0099	0.006	0.1001	500199	-0.0743034	0.0116	1.29999e-10	130644
rs28485305	15	74044197	C	T	0.00800666	0.00143887	2.6e-08	462690	0.00767037	0.00271614	0.004736	289505	0.0120965	0.0097	0.2111	413466	0.017	0.0045	0.0001415	500199	0.00380276	0.0089	0.6645	130644
rs10922907	1	91193049	T	A	-0.0101748	0.00139495	3e-13	462690	-0.0107216	0.00380197	0.004801	139518	-0.0254046	0.0094	0.006823	413466	-0.0104	0.0045	0.01955	500199	-0.0346043	0.0087	6.66899e-05	130644
rs8138941	22	50290678	G	A	0.000137333	0.00172583	0.94	462690	-0.00890221	0.00320916	0.005543	299850	-0.0166986	0.0115	0.1473	413466	-0.0055	0.0053	0.3031	500199	-0.0580953	0.0106	4.46396e-08	130644
rs549845	1	44076469	A	G	-0.0112613	0.00150857	8.3e-14	462690	-0.00778088	0.00280797	0.00559	298986	-0.0364959	0.0101	0.0003131	413466	-0.0068	0.0047	0.1503	500199	-0.0608034	0.0093	5.34564e-11	130644
rs4702	15	91426560	A	G	-0.00539795	0.00139457	0.00011	462690	-0.00709407	0.00261195	0.006615	296367	-0.0572967	0.0097	3.518e-09	411573	-0.0178	0.0044	4.982e-05	500199	-0.0843044	0.0089	2.79383e-21	130644
rs8042849	15	78817929	T	C	-0.0192164	0.00146183	1.8e-39	462690	0.00732625	0.0027347	0.007382	294340	-0.0154008	0.0098	0.1141	413466	-0.0003	0.0045	0.9528	500199	-0.0437968	0.009	1.04299e-06	130644
rs624833	4	2881256	T	G	0.00928567	0.00150361	6.6e-10	462690	0.00738016	0.00280295	0.00847	298913	-0.00270365	0.0102	0.7875	413466	0.0032	0.0048	0.5052	500199	0.0164047	0.0094	0.0792793	130644
rs1615350	12	123650335	T	C	0.000798222	0.0016042	0.62	462690	-0.00774452	0.00298325	0.009428	298673	-0.0205964	0.0106	0.05262	413466	0.0139	0.005	0.005211	500199	-0.0736036	0.0098	4.91813e-14	130644
rs2890772	2	146175106	T	G	0.0136979	0.00140672	2.1e-22	462690	0.00965586	0.0037513	0.01007	147052	-0.00600195	0.0096	0.5305	413466	0.0091	0.0044	0.03763	500199	-0.0217028	0.0088	0.0134999	130644
rs3824451	9	101071522	T	C	-0.000558651	0.00188513	0.77	462690	-0.0124755	0.00501627	0.01288	148140	-0.0370998	0.0129	0.003964	413466	-0.0058	0.0058	0.325	500199	-0.0655951	0.0118	2.53898e-08	130644
rs147412694	21	40702786	G	A	-0.0115726	0.00194865	2.9e-09	462690	-0.0124828	0.00520117	0.01638	146327	0.0170046	0.0137	0.2147	413466	-0.0071	0.0063	0.2548	500199	0.0341019	0.0126	0.00669006	130644
rs10879871	12	75380511	G	T	0.00957988	0.00145803	5e-11	462690	0.00645446	0.00270061	0.01686	300709	0.0102019	0.0099	0.3031	413466	0.0071	0.0045	0.1161	500199	0.0231049	0.0091	0.01126	130644
rs12833624	12	124476873	C	T	0.00279628	0.00146541	0.056	462690	-0.00924874	0.00387301	0.01694	147869	-0.0300984	0.0098	0.002274	413466	-0.0136	0.0045	0.002787	500199	-0.0501992	0.009	2.773e-08	130644
rs4497414	11	88756779	T	C	-0.00536202	0.00140781	0.00014	462690	-0.00912961	0.00383597	0.01729	137799	-0.0292949	0.0099	0.003067	218892	-0.0291	0.0044	2.927e-11	500199	-0.0145047	0.0088	0.0987097	130644
rs7515363	1	200414959	T	C	6.2015e-05	0.00142739	0.97	462690	-0.00884686	0.00379368	0.01968	146666	-0.0132025	0.0097	0.1736	413466	0.0001	0.0044	0.9798	500199	-0.0535029	0.0089	1.83599e-09	130644
rs9636107	18	53200117	A	G	-0.00486049	0.00139207	0.00048	462690	-0.00595317	0.00259172	0.02162	298435	-0.0331949	0.0093	0.0003526	413466	-0.0215	0.0043	6.484e-07	500199	-0.0698969	0.0086	5.11446e-16	130644
rs62535714	9	37182655	G	A	0.000256142	0.00188347	0.89	462690	0.00803077	0.00352691	0.02279	296972	-0.0613011	0.0122	5.497e-07	413466	-0.0339	0.0058	4.686e-09	500199	0.00630011	0.0115	0.582	130644
rs72802868	5	152235215	G	T	0.00377565	0.00151703	0.013	462690	0.00643533	0.00287035	0.02496	294558	0.040201	0.0103	9.107e-05	413466	0.0032	0.0047	0.5014	500199	0.0691995	0.0096	4.55407e-13	130644
rs1487445	6	98565211	T	C	-0.00018995	0.00138921	0.89	462690	0.00576506	0.0025806	0.02547	300560	0.0741957	0.0093	1.484e-15	413466	0.0041	0.0043	0.3414	500199	0.0316971	0.0086	0.000229103	130644
rs4473348	2	182073742	T	A	0.0104317	0.00159675	6.4e-11	462690	0.00664974	0.00300757	0.02703	300657	0.0428031	0.011	9.828e-05	413466	0.0011	0.005	0.8297	500199	0.00719583	0.0101	0.4716	130644
rs3770754	2	37575381	C	G	-0.000899245	0.00144361	0.53	462690	-0.00586662	0.00272993	0.03164	289973	0.0428008	0.0098	1.327e-05	413466	-0.003	0.0045	0.5017	500199	0.052896	0.0091	5.35205e-09	130644
rs13296519	9	128471924	G	T	-0.00970128	0.00141888	8.1e-12	462690	-0.00585123	0.00272658	0.03188	282393	-0.0246001	0.0096	0.01058	413466	-0.0041	0.0044	0.3497	500199	-0.00140098	0.0089	0.8763	130644
rs62489493	8	9763581	C	G	-0.00384791	0.00204553	0.06	462690	-0.0115564	0.00544345	0.03379	146799	-0.089695	0.0135	2.642e-11	413466	-0.0078	0.0066	0.2353	500199	-0.0332983	0.0126	0.00825506	130644
rs1915019	8	89283689	G	A	0.000205039	0.00162523	0.9	462690	-0.00629985	0.00304047	0.03824	295097	-0.00590255	0.0113	0.6017	218892	0.0005	0.005	0.9158	500199	-0.0570984	0.0098	6.574e-09	130644
rs217336	6	84341803	C	A	-0.00591436	0.00139674	2.3e-05	462690	-0.00539555	0.0026243	0.03978	295663	0.034498	0.0094	0.000237	413466	-0.0029	0.0043	0.5083	500199	0.0503033	0.0087	8.051e-09	130644
rs6974218	7	110056000	A	C	0.000555127	0.00142662	0.7	462690	0.00538634	0.00266518	0.04332	298166	0.0347975	0.0096	0.0003057	413466	0.0131	0.0044	0.003076	500199	0.0548953	0.0089	6.80393e-10	130644
rs9529218	13	31790053	C	T	0.00153187	0.00172393	0.37	462690	-0.00670233	0.00332457	0.04377	288516	-0.0358034	0.0116	0.001951	413466	0.034	0.0054	2.231e-10	500199	0.00159872	0.0107	0.8793	130644
rs245774	5	170530930	G	A	0.00901601	0.00155972	7.4e-09	462690	-0.00828623	0.00413072	0.04483	147642	0.00879859	0.0105	0.4018	413466	0.008	0.0048	0.0974	500199	0.00329542	0.0097	0.730801	130644
rs16851048	1	177276006	T	C	-0.00141765	0.00175665	0.42	462690	-0.00652307	0.00328122	0.04679	294020	-0.00830439	0.0116	0.4734	413466	-0.019	0.0054	0.0004556	500199	-0.0744973	0.0107	4.14859e-12	130644
rs1604060	3	117772036	G	A	0.00935667	0.00220073	2.1e-05	462690	0.00811521	0.00412988	0.0494	299200	0.0542028	0.0147	0.0002229	413466	0.0172	0.0068	0.01129	500199	0.0772051	0.014	3.24101e-08	130644
rs6984242	8	60700469	A	G	0.00307035	0.00141408	0.03	462690	0.00516099	0.00263719	0.05029	300030	-0.00079968	0.0095	0.929	413466	0.0135	0.0044	0.002146	500199	-0.0546965	0.0087	3.85496e-10	130644
rs1050847	16	87443734	T	C	-0.00797046	0.00140503	1.4e-08	462690	-0.007471	0.00381953	0.05046	140073	-0.0119977	0.0095	0.2077	413466	-0.0053	0.0044	0.2255	500199	-0.0141001	0.0088	0.1089	130644
rs35306827	13	113869045	G	A	0.00377096	0.00166032	0.023	462690	-0.00839691	0.0043871	0.05558	147955	0.0659001	0.0112	3.555e-09	413466	0.0164	0.0051	0.001385	500199	0.0118989	0.0102	0.2457	130644
rs9318627	13	79930079	A	C	0.0023433	0.00140932	0.096	462690	0.00622655	0.00336025	0.06394	183816	0.0432032	0.0096	6.34e-06	413466	0.0124	0.0044	0.00465	500199	0.0611986	0.0088	4.35211e-12	130644
rs369230	16	89645437	T	G	0.00908882	0.001511	1.8e-09	462690	0.00770948	0.00418085	0.06521	135342	0.0316042	0.0106	0.002754	413466	0.0089	0.0048	0.06254	500199	0.0393023	0.0098	5.98494e-05	130644
rs4619651	2	97416153	G	A	0.00202375	0.00148486	0.17	462690	0.00506717	0.0027811	0.06843	298371	0.0660967	0.0101	4.776e-11	413466	0.0038	0.0046	0.4069	500199	0.036303	0.0093	9.34803e-05	130644
rs76954012	3	115977242	T	A	-0.00220974	0.00238053	0.35	462690	-0.00840854	0.0046328	0.06952	293895	-0.026498	0.0164	0.1066	413466	-0.0412	0.0074	2.41e-08	500199	-0.0243952	0.0155	0.114	130644
rs329120	5	133861756	C	T	0.00965704	0.00140509	6.3e-12	462690	-0.0067502	0.00371912	0.06959	148028	0.0168965	0.0094	0.073	413466	0.0123	0.0044	0.004917	500199	-0.00940408	0.0087	0.279	130644
rs2053079	19	30987423	A	G	0.00393497	0.00161219	0.015	462690	0.00541318	0.00299899	0.07107	298898	-0.00680309	0.011	0.5325	413466	0.0096	0.005	0.05613	500199	-0.0598986	0.0101	3.00698e-09	130644
rs7766610	6	111707821	A	C	-0.0125839	0.00179283	2.2e-12	462690	0.00601879	0.00334563	0.07198	297385	-0.00410158	0.0123	0.7385	218892	-0.0164	0.0055	0.003024	500199	0.0212951	0.0109	0.0517595	130644
rs2252074	7	104594253	T	G	-0.00187689	0.00141695	0.19	462690	-0.00479286	0.00267012	0.07261	291943	-0.0196008	0.0095	0.0399	413466	0.0024	0.0044	0.5839	500199	-0.0685037	0.0088	6.19156e-15	130644
rs2876520	6	142996618	C	G	-0.00398266	0.00140132	0.0045	462690	-0.00694431	0.00387734	0.07327	133541	-0.0201007	0.0095	0.03395	413466	-0.026	0.0043	2.241e-09	500199	-0.015205	0.0088	0.08209	130644
rs10086619	8	111580570	A	G	-0.00383606	0.00186063	0.039	462690	-0.00629847	0.00353251	0.07453	291959	-0.0268985	0.0125	0.03169	413466	-0.0063	0.0058	0.2748	500199	-0.0722052	0.0116	4.96798e-10	130644
rs3896224	10	106467853	A	G	0.00962696	0.00141792	1.1e-11	462690	0.0066823	0.00376256	0.07575	144685	0.0183015	0.0099	0.06351	218892	0.0268	0.0044	1.29e-09	500199	0.0274011	0.0087	0.00169699	130644
rs1198588	1	98552832	T	A	-0.00176337	0.00171956	0.31	462690	-0.00563663	0.00321542	0.07963	295667	0.0140989	0.0115	0.218	413466	-0.01	0.0055	0.06841	500199	0.102598	0.0108	1.73101e-21	130644
rs1914399	7	71770973	G	C	-0.00390052	0.00138765	0.0049	462690	-0.00645763	0.0037049	0.08135	146188	-0.00499749	0.0094	0.596	413466	0.0059	0.0043	0.1697	500199	-0.0491044	0.0087	1.40101e-08	130644
rs7553348	1	75005067	A	G	-0.00963399	0.00139643	5.2e-12	462690	-0.00453829	0.00264315	0.08607	290701	-0.00459941	0.0095	0.6296	413466	-0.0084	0.0043	0.05152	500199	-0.0182033	0.0087	0.0358204	130644
rs778371	2	233743109	A	G	-0.00211797	0.00154302	0.17	462690	0.00489853	0.00287979	0.0889	297634	-0.0299954	0.0103	0.003552	413466	0.0076	0.0048	0.1143	500199	-0.0806029	0.0095	1.49486e-17	130644
rs7039819	9	82430418	A	G	-0.00873433	0.00140501	5.1e-10	462690	0.00633127	0.00374853	0.09116	145788	-0.0125015	0.0095	0.1912	413466	-0.0168	0.0044	0.0001191	500199	-0.00799793	0.0088	0.3609	130644
rs4766428	12	110723245	C	T	0.00248309	0.00140594	0.077	462690	-0.00438471	0.00264298	0.09711	290855	0.00499749	0.0096	0.6004	413466	-0.0079	0.0044	0.07172	500199	-0.0750038	0.0089	3.93097e-17	130644
rs4799949	18	35155910	T	C	-0.00792796	0.00147216	7.2e-08	462690	-0.00637887	0.00390862	0.1026	147931	-0.00390238	0.0099	0.6946	413466	-0.0292	0.0046	1.403e-10	500199	-0.0235017	0.0091	0.01009	130644
rs13037326	20	44692598	C	T	-0.00427469	0.00158147	0.0069	462690	-0.00475704	0.00293102	0.1045	300560	-0.0482033	0.0106	5.257e-06	413466	-0.031	0.0049	2.398e-10	500199	-0.0433982	0.0097	8.44209e-06	130644
rs60952428	16	75640521	T	C	0.0134109	0.00241933	3e-08	462690	0.00735444	0.00456514	0.1072	296203	-0.00470103	0.0166	0.7786	413466	0.0011	0.0075	0.8812	500199	0.0183997	0.0151	0.224	130644
rs12652777	5	155775075	C	T	-0.00547174	0.00138812	8.1e-05	462690	-0.00412338	0.00258357	0.1104	299929	-0.0230034	0.0093	0.01372	413466	-0.0093	0.0043	0.03163	500199	-0.0487997	0.0086	1.523e-08	130644
rs11693094	2	185601420	C	T	-0.000121509	0.00139024	0.93	462690	0.0058942	0.00370239	0.1113	146993	0.0343048	0.0094	0.0002657	413466	0.0127	0.0043	0.003292	500199	0.054403	0.0087	4.292e-10	130644
rs3795310	1	8431607	C	T	0.00575265	0.00138811	3.4e-05	462690	0.00585505	0.00373171	0.1166	144470	0.00380276	0.0095	0.6873	413466	-0.02	0.0043	3.614e-06	500199	0.0509972	0.0087	5.75003e-09	130644
rs136233	22	31212410	A	G	-0.00995614	0.00176918	1.8e-08	462690	-0.00518993	0.0033099	0.1168	296073	-0.0260976	0.0118	0.02712	413466	-0.0133	0.0055	0.01542	500199	-0.0391047	0.0109	0.000331803	130644
rs1427633	4	167974142	C	G	-0.000805078	0.0014046	0.57	462690	-0.00410697	0.00264284	0.1202	294416	-0.0243999	0.0095	0.01038	413466	0.0021	0.0044	0.6278	500199	-0.0483043	0.0088	4.09704e-08	130644
rs112481526	4	123076007	A	G	0.00619227	0.0015773	8.6e-05	462690	0.00643568	0.0041467	0.1206	147838	-0.0630996	0.0105	1.856e-09	413466	0.007	0.0049	0.1523	500199	-0.032203	0.0098	0.000979896	130644
rs2693698	14	99719219	G	A	0.00550137	0.00139909	8.4e-05	462690	0.00402458	0.00261167	0.1234	295655	0.053	0.0094	1.961e-08	413466	0.0044	0.0043	0.3064	500199	0.0421041	0.0087	1.48799e-06	130644
rs2214123	6	67000001	G	A	-0.00284584	0.00146362	0.052	462690	0.00615686	0.00401098	0.1248	135729	-0.0225049	0.0098	0.02244	413466	-0.0261	0.0045	8.556e-09	500199	-0.00699547	0.0091	0.4386	130644
rs326341	3	107811142	G	A	0.00943522	0.00139247	1.2e-11	462690	0.00513177	0.00334535	0.1251	179281	0.0372958	0.0093	6.489e-05	413466	0.0036	0.0043	0.3984	500199	0.031799	0.0086	0.000235299	130644
rs6010045	22	51103091	C	T	0.000573478	0.00149448	0.7	462690	-0.00430501	0.00283224	0.1286	291871	0.0469973	0.0103	5.617e-06	413466	-0.0006	0.0047	0.8966	500199	0.0548998	0.0095	7.44492e-09	130263
rs1901512	5	101723875	C	T	-0.00419188	0.00151397	0.0056	462690	-0.00600083	0.00405461	0.1389	142643	-0.0259016	0.0104	0.01226	413466	-0.0057	0.0047	0.2282	500199	-0.058401	0.0094	5.72295e-10	130644
rs4812325	20	37485458	A	G	0.00315193	0.00143035	0.028	462690	0.00565503	0.00395733	0.1531	133730	0.0423023	0.0097	1.225e-05	413466	0.0151	0.0044	0.0006656	500199	0.0719042	0.0089	8.95983e-16	130644
rs10737496	1	163745389	T	C	0.00277665	0.00138874	0.046	462690	-0.00399333	0.00279645	0.1534	257354	-0.0542041	0.0094	7.172e-09	413466	-0.0102	0.0043	0.01768	500199	-0.0456997	0.0087	1.33601e-07	130644
rs17576594	4	147952241	G	A	0.0109502	0.00155159	1.7e-12	462690	0.00577321	0.00414147	0.1633	147047	0.00320486	0.0104	0.755	413466	0.0058	0.0048	0.2274	500199	0.00479847	0.0096	0.6187	130644
rs4921741	8	17070926	A	G	0.00484588	0.0016303	0.003	462690	-0.00597469	0.004286	0.1633	146621	-0.0309954	0.0107	0.00364	413466	0.0002	0.005	0.9613	500199	-0.0559991	0.0098	1.20501e-08	130644
rs10861176	12	104631552	A	G	-0.00207625	0.00156788	0.19	462690	-0.00409561	0.00296998	0.1679	293665	-0.00039992	0.0106	0.9726	413466	-0.0101	0.0049	0.03949	500199	0.0555021	0.0098	1.588e-08	130644
rs1246265	9	86761745	C	T	0.00886526	0.00150907	4.2e-09	462690	0.00555298	0.00402974	0.1681	145253	-0.00410158	0.0101	0.6881	413466	0.0168	0.0047	0.0003266	500199	0.00969686	0.0094	0.3048	130644
rs13195636	6	27509493	A	C	0.00948803	0.00216652	1.2e-05	462690	0.00829996	0.00606279	0.1709	147608	0.1222	0.0168	3.057e-13	412637	0.055	0.007	3.842e-15	500199	0.210504	0.0159	6.54636e-40	130644
rs10957321	8	65605878	A	G	-0.000159537	0.0013879	0.91	462690	0.0050356	0.00373561	0.1778	143318	0.0229002	0.0094	0.01445	413466	0.0165	0.0043	0.0001235	500199	0.0475949	0.0086	3.48498e-08	130644
rs11255908	10	8802912	T	G	-0.0100713	0.00158809	2.3e-10	462690	-0.00389448	0.00296158	0.1886	300225	0.00239712	0.011	0.8274	413466	-0.0146	0.0049	0.003083	500199	-0.0355961	0.0099	0.000345502	130644
rs6721531	2	79426855	A	T	0.00339473	0.00145461	0.02	462690	0.00505556	0.00387102	0.1917	146590	0.0134985	0.0099	0.174	413466	0.0103	0.0045	0.02264	500199	0.0517002	0.0091	1.46801e-08	130644
rs10117	5	137892170	G	A	0.0032132	0.00141543	0.023	462690	0.00344664	0.00263908	0.1917	298703	0.0411995	0.0096	1.67e-05	413466	0.0013	0.0044	0.7739	500199	0.0549994	0.0088	4.65897e-10	130644
rs6538539	12	95195293	T	G	0.00104517	0.00139446	0.45	462690	-0.00333496	0.00262182	0.2034	294220	-0.0324962	0.0094	0.0005058	413466	0.0046	0.0043	0.2917	500199	-0.0567961	0.0086	4.42792e-11	130644
rs10516044	5	167604236	G	C	-0.0137498	0.00217344	2.5e-10	462690	-0.00522996	0.00418732	0.2115	291979	-0.0111014	0.0148	0.4547	413466	-0.0107	0.0067	0.1113	500199	-0.0110003	0.0135	0.4173	130644
rs17553262	10	92912773	A	C	-0.0127323	0.00218148	5.3e-09	462690	-0.00723623	0.00584038	0.2155	146812	-0.00160128	0.0158	0.9168	413466	0.0012	0.0069	0.8655	500199	-0.0295009	0.0144	0.0398997	130644
rs728055	7	137072531	T	A	0.000452692	0.00144959	0.75	462690	0.00334137	0.00271215	0.2181	294667	0.0361005	0.0099	0.0002681	413466	0.0008	0.0045	0.8632	500199	0.0673969	0.009	8.84912e-14	130644
rs1221148	9	122046875	C	G	0.00916504	0.00140711	7.3e-11	462690	0.0045976	0.00377781	0.2236	144325	0.0193025	0.0095	0.0422	413466	0.0067	0.0044	0.1244	500199	0.0311013	0.0088	0.000396296	130644
rs3814883	16	29994922	C	T	-0.00274805	0.00139123	0.048	462690	0.0045948	0.00382263	0.2294	137131	0.0423025	0.0094	7.234e-06	413466	0.0145	0.0043	0.0008446	500199	0.0670977	0.0087	1.57616e-14	130644
rs12771371	10	54063083	G	A	-6.60156e-05	0.00149374	0.96	462690	0.00338843	0.00283314	0.2317	290706	0.0231011	0.01	0.0211	413466	0.0008	0.0046	0.8616	500199	0.0524027	0.0093	1.93999e-08	130644
rs7112616	11	130805334	T	C	-0.00155606	0.00138705	0.26	462690	-0.0030369	0.00262254	0.2469	290797	0.0399993	0.0093	1.785e-05	413466	0.0072	0.0043	0.09536	500199	0.0522034	0.0086	1.51702e-09	130644
rs9842947	3	157412246	T	C	0.00877189	0.00148073	3.1e-09	462690	0.00458176	0.00398414	0.2502	144853	0.00300451	0.0101	0.7673	413466	0.0048	0.0046	0.301	500199	0.00579677	0.0094	0.5382	130644
rs35351411	15	61872197	C	A	0.000854134	0.00139484	0.54	462690	0.00299496	0.00261112	0.2514	296856	0.0262003	0.0094	0.005069	413466	0.0082	0.0043	0.05754	500199	0.0635044	0.0087	2.21106e-13	130644
rs7333559	13	100546450	A	G	-0.01074	0.00170716	3.2e-10	462690	-0.00542229	0.00475223	0.2537	133266	-0.00600195	0.0117	0.6061	413466	-0.0038	0.0054	0.479	500199	-0.0152038	0.0108	0.1603	130644
rs76838079	18	77633271	C	T	-0.000821418	0.00186899	0.66	462690	-0.00407453	0.00360897	0.259	286354	-0.0329985	0.0143	0.02126	411573	0.0105	0.006	0.0785	500199	-0.0780048	0.0138	1.52901e-08	130644
rs889398	16	69556715	C	T	0.0092407	0.00141367	6.3e-11	462690	0.00426053	0.00379051	0.2611	143360	0.00610135	0.0095	0.5208	413466	0.0099	0.0044	0.02324	500199	0.00560427	0.0087	0.524	130644
rs34866095	11	16377356	A	G	-0.00857198	0.00150558	1.2e-08	462690	-0.00452718	0.00403492	0.2618	142748	-0.00399798	0.0102	0.6975	413466	-0.009	0.0047	0.05312	500199	0.00400198	0.0094	0.6666	130644
rs12575685	11	70517927	G	A	-0.00322391	0.00150204	0.032	462690	-0.00403139	0.00362535	0.2661	178520	-0.0652001	0.0101	1.243e-10	413466	-0.0094	0.0047	0.04415	500199	-0.0152964	0.0094	0.1038	130644
rs2815731	6	73155285	C	A	-0.00237923	0.00147025	0.11	462690	0.00300262	0.00273463	0.272	297573	0.0280042	0.0098	0.004155	413466	0.0078	0.0045	0.08592	500199	0.0600033	0.0091	4.38834e-11	130644
rs2333321	4	176859992	G	A	-0.00613029	0.00171046	0.00034	462690	-0.00354937	0.00323257	0.2724	294129	-0.0305001	0.0113	0.006875	413466	-0.0229	0.0053	1.511e-05	500199	-0.0712038	0.0105	1.24796e-11	130644
rs11534045	7	110935979	G	A	-0.0083244	0.00149605	2.6e-08	462690	0.00425745	0.00397521	0.2841	145384	0.0028958	0.0101	0.7747	413466	-0.0017	0.0046	0.7115	500199	0.0627964	0.0093	1.39605e-11	130644
rs9571652	13	67338075	T	C	0.00834817	0.00145784	1e-08	462690	0.00292207	0.00274889	0.2879	291588	-0.0122953	0.0097	0.2047	413466	-0.0036	0.0045	0.4246	500199	-0.0128016	0.009	0.1552	130644
rs3807865	7	12250402	G	A	-0.00361083	0.00140488	0.01	462690	0.00395731	0.00373684	0.2894	148244	-0.0246001	0.0095	0.009701	413466	-0.031	0.0044	1.093e-12	500199	-0.0162005	0.0088	0.0656705	130644
rs348809	20	59032097	G	A	0.00828381	0.00145602	1.3e-08	462690	0.00394569	0.00385322	0.3057	147601	0.0465048	0.0098	2.288e-06	413466	0.0118	0.0045	0.00907	500199	0.00389759	0.009	0.6689	130644
rs2126180	1	61105668	G	A	0.00115698	0.00138853	0.4	462690	0.00263913	0.00258992	0.3083	300293	-0.0566021	0.0094	1.621e-09	413466	-0.0015	0.0043	0.7252	500199	-0.0391047	0.0087	6.05899e-06	130644
rs228768	17	42191893	T	G	0.000354753	0.00151457	0.81	462690	0.00287478	0.00285764	0.3142	288319	-0.064401	0.0102	2.827e-10	413466	0.0044	0.0047	0.3539	500199	-0.00630011	0.0094	0.503	130644
rs61857878	10	92789488	A	T	0.00196924	0.00159726	0.22	462690	-0.00444656	0.00443326	0.3157	134052	0.0284028	0.0111	0.01019	395850	0.0092	0.005	0.0654	500199	0.0600974	0.0102	4.44099e-09	130644
rs6482437	10	18726326	C	A	-0.00327504	0.00221584	0.14	462690	0.00407468	0.00412417	0.323	298371	0.074896	0.0152	8.751e-07	413466	0.0014	0.0071	0.8482	500199	0.0989036	0.0142	3.32583e-12	130644
rs12303743	12	72259954	G	C	-0.00318818	0.00233508	0.17	462690	0.00620184	0.00633487	0.3275	147139	-0.0010005	0.0157	0.9505	413466	0.008	0.0073	0.27	500199	-0.0874988	0.0145	1.59001e-09	130644
rs1931388	9	11203149	A	G	0.0053659	0.00141791	0.00015	462690	0.00368438	0.00376726	0.3283	146280	0.0034042	0.0095	0.7177	413466	0.0295	0.0044	1.68e-11	500199	0.00079968	0.0088	0.9254	130644
rs2381411	9	36319928	T	C	0.000429863	0.00142198	0.76	462690	0.00384826	0.00394289	0.3292	133841	-0.0154995	0.0096	0.1067	413466	-0.0038	0.0044	0.3872	500199	-0.050399	0.0088	1.25e-08	130644
rs1000237	19	19518316	T	A	-0.00325562	0.00144854	0.025	462690	0.00261839	0.00271054	0.3342	298203	-0.025995	0.0097	0.007342	413466	0.0011	0.0045	0.8047	500199	-0.0732053	0.0089	2.80027e-16	130644
rs76608582	19	4474725	C	A	0.0216317	0.00344003	3.2e-10	462690	0.00613718	0.00640624	0.338	269819	-0.0187955	0.0263	0.4734	410328	0.0157	0.0109	0.1503	500199	-0.0186019	0.0255	0.4668	130263
rs2332700	14	72417326	G	C	0.000563911	0.0016074	0.73	462690	-0.00288278	0.00302178	0.3399	292979	-0.0250048	0.0108	0.02055	413466	-0.0163	0.005	0.001061	500199	-0.0750982	0.0099	3.87525e-14	130644
rs4653164	1	36627542	T	C	0.00201411	0.00149686	0.18	462690	0.00375566	0.00394916	0.3416	148426	0.0170038	0.01	0.09014	413466	0.0113	0.0046	0.01487	500199	0.0511038	0.0092	3.07603e-08	130644
rs16867571	5	88743219	A	G	-0.000675091	0.0016214	0.68	462690	-0.00416491	0.00438412	0.3421	144108	0.0248975	0.0111	0.02508	413466	0.0075	0.005	0.1351	500199	0.0657035	0.0104	2.67602e-10	130644
rs11783093	8	27425349	C	T	0.01571	0.00189655	1.2e-16	462690	0.00468089	0.00509346	0.358	142748	-0.00839514	0.0129	0.5166	413466	0.0079	0.0059	0.1806	500199	0.0836976	0.0121	4.68058e-12	130644
rs843812	3	61255413	G	A	0.000685042	0.00141378	0.63	462690	-0.00348151	0.00381326	0.3615	142416	-0.00060018	0.0094	0.9466	413466	-0.0248	0.0044	1.405e-08	500199	-0.0343016	0.0087	8.30405e-05	130644
rs3739118	2	201253769	G	A	-0.00114034	0.0015327	0.46	462690	0.00254976	0.00288108	0.3761	295166	0.0327963	0.0104	0.001535	413466	0.0076	0.0048	0.1082	500199	0.057004	0.0095	2.36401e-09	130644
rs113779084	7	11871787	G	A	-0.0013779	0.00153307	0.37	462690	-0.00364347	0.0041403	0.3788	140302	-0.0754997	0.0102	1.423e-13	413466	0.0058	0.0048	0.2192	500199	-0.0277001	0.0095	0.00339399	130644
rs58120505	7	2029867	T	C	0.00297459	0.00139627	0.033	462690	0.00226573	0.0026438	0.3913	292723	0.0565977	0.0095	2.429e-09	413466	-0.0037	0.0044	0.3983	500199	0.089603	0.0088	2.23512e-24	130644
rs215412	4	23423586	G	A	0.00119281	0.00148406	0.42	462690	-0.00224838	0.00276554	0.4165	299498	-0.0239956	0.0098	0.01431	413466	-0.0036	0.0046	0.4321	500199	-0.0577033	0.0091	2.69197e-10	130644
rs2894808	6	52861990	T	A	-0.0152983	0.0025912	3.5e-09	462690	-0.0038078	0.00474788	0.4225	295970	-0.0105959	0.0169	0.5279	413466	0.0112	0.0079	0.1589	500199	-0.0349953	0.0157	0.0259203	130644
rs56335113	1	30427639	G	A	-0.00013419	0.00150614	0.93	462690	0.00316325	0.00410278	0.4408	139265	-0.0202045	0.0102	0.04857	413466	-0.004	0.0047	0.3991	500199	-0.064701	0.0094	6.01728e-12	130644
rs73292401	17	12875908	T	A	-0.00253998	0.00176535	0.15	462690	-0.00361426	0.00470607	0.4426	147229	-0.0114048	0.0119	0.3362	413466	-0.0064	0.0055	0.2402	500199	-0.0676045	0.0109	5.47999e-10	130644
rs1451488	2	199990107	G	A	-0.00183459	0.00139832	0.19	462690	-0.0019943	0.00262063	0.4465	294377	0.0266007	0.0094	0.004804	413466	0.0052	0.0043	0.2297	500199	0.0708947	0.0087	4.47198e-16	130644
rs145071536	1	243793012	T	C	0.000172693	0.00179259	0.92	462690	0.00375688	0.0049826	0.451	130131	-0.0172988	0.013	0.185	411573	-0.0096	0.0057	0.09098	500199	-0.0851005	0.012	1.6151e-12	130644
rs2401924	7	115057862	C	G	-0.0105718	0.00138906	2.7e-14	462690	-0.00273716	0.00368393	0.4572	147376	-0.0392015	0.0094	2.885e-05	413466	-0.0187	0.0043	1.453e-05	500199	-0.0352996	0.0086	4.16898e-05	130644
rs28455634	16	9230816	G	A	0.00261379	0.0014252	0.067	462690	-0.00201508	0.00271209	0.4576	288732	0.0627964	0.0099	2.626e-10	413466	0.0041	0.0045	0.3542	500199	0.025502	0.0092	0.00526599	130644
rs11587347	1	239198959	C	G	0.000100461	0.00234064	0.97	462690	-0.00473301	0.00643947	0.4623	138554	-0.0626949	0.0162	0.0001042	413466	-0.0227	0.0073	0.001924	500199	-0.103895	0.0147	1.52897e-12	130644
rs149165	16	58659307	T	G	0.00068285	0.00139039	0.62	462690	-0.00269725	0.00372035	0.4685	145481	0.0332994	0.0094	0.0003985	413466	0.0087	0.0043	0.04468	500199	0.0481995	0.0087	3.00497e-08	130644
rs6741228	2	22548774	C	T	-0.00793282	0.00140363	1.6e-08	462690	-0.00267112	0.00373062	0.4742	146120	-0.0443039	0.0094	2.418e-06	413466	-0.0219	0.0044	5.245e-07	500199	-0.0419957	0.0087	1.226e-06	130644
rs8614	17	27588806	C	A	-0.0114612	0.00179679	1.8e-10	462690	0.00336236	0.00473571	0.478	148425	0.0101978	0.0126	0.4185	411573	0.0006	0.0056	0.9118	500199	-0.0197028	0.0113	0.0824708	130644
rs11948770	5	13246336	T	C	-0.0102364	0.00164524	4.9e-10	462690	-0.00319128	0.00451383	0.4796	137813	0.00159872	0.011	0.8873	413466	-0.0068	0.0051	0.1864	500199	-0.0192032	0.0101	0.0576302	130644
rs174592	11	61618608	A	G	-0.000393746	0.00143497	0.78	462690	-0.00192809	0.00272714	0.4797	288604	-0.072001	0.0097	9.924e-14	413466	-0.0132	0.0045	0.003054	500199	-0.0217038	0.009	0.0158402	130644
rs7077678	10	104438565	C	T	0.00855025	0.00143575	2.6e-09	462690	0.00269733	0.00383144	0.4812	145588	0.0115036	0.0096	0.2291	413466	0.0093	0.0045	0.03756	500199	0.0231988	0.0089	0.00881008	130644
rs4790841	17	1835482	C	T	0.00417049	0.00192522	0.03	462690	-0.00258663	0.00370048	0.4848	284355	-0.0729041	0.0132	3.141e-08	411573	-0.007	0.006	0.2465	500199	-0.0418955	0.0123	0.000668806	130644
rs75742406	11	17070365	G	A	0.00961948	0.00158486	1.3e-09	462690	-0.00294985	0.00423222	0.4861	145928	0.0195967	0.0107	0.06675	413466	0.0095	0.0049	0.05351	500199	0.0428966	0.01	1.67302e-05	130644
rs5751191	22	42370991	C	T	-0.00255035	0.00139431	0.067	462690	-0.00262381	0.00376984	0.4862	140735	0.0137035	0.0093	0.1415	413466	-0.0003	0.0043	0.9367	500199	0.0655951	0.0086	3.004e-14	130644
rs12883788	14	33303540	C	T	-0.00718032	0.00139542	2.7e-07	462690	-0.00258716	0.00372253	0.487	145254	-0.0196008	0.0096	0.041	411573	-0.0002	0.0044	0.9654	500199	-0.0613011	0.0087	1.86209e-12	130644
rs9364755	6	165117329	A	G	-0.00534515	0.00165386	0.0012	462690	-0.00214309	0.00310143	0.4897	297818	-0.022399	0.0111	0.04281	413466	-0.0283	0.0051	3.486e-08	500199	-0.0369026	0.0102	0.000311803	130644
rs11861214	16	746611	G	T	0.00945079	0.00168455	2e-08	462690	-0.0021677	0.00316915	0.4938	294273	-0.0259026	0.0118	0.02774	403878	0.0006	0.0053	0.905	500199	-0.0168003	0.0105	0.1106	129939
rs9834970	3	36856030	C	T	-0.00249867	0.00138313	0.071	462690	0.00249045	0.00367323	0.4976	148234	0.0830012	0.0093	6.634e-19	413466	0.0055	0.0043	0.1968	500199	0.0517039	0.0086	2.151e-09	130644
rs12244388	10	104640052	G	A	-0.0132503	0.00146413	1.4e-19	462690	-0.00181894	0.00271483	0.5029	297844	0.0364959	0.0098	0.0001928	395850	0.0081	0.0045	0.07554	500199	0.064401	0.009	8.12831e-13	130644
rs72948506	2	212618440	G	A	-0.00624939	0.00151277	3.6e-05	462690	0.00185605	0.00285986	0.5163	297457	-0.00500249	0.0103	0.63	413466	-0.0265	0.0047	1.715e-08	500199	-0.00439966	0.0096	0.6468	130644
rs9461916	6	33796794	C	T	-0.00309918	0.00141984	0.029	462690	-0.00243765	0.00382076	0.5234	142453	0.0430015	0.0095	6.471e-06	413466	0.0051	0.0044	0.2462	500199	0.0532953	0.0088	1.64101e-09	130644
rs4391802	11	28674592	A	G	0.0103191	0.00152789	1.4e-11	462690	0.00257065	0.00413288	0.5341	141396	0.0170046	0.0103	0.09894	413466	0.0185	0.0047	0.0001	500199	0.0364958	0.0096	0.000135101	130644
rs9536381	13	53860655	C	T	-0.00293919	0.0014772	0.047	462690	-0.00166988	0.00275558	0.5448	300306	-0.0382004	0.0099	0.0001207	413466	-0.0255	0.0046	2.617e-08	500199	0.0142973	0.0093	0.122	130644
rs10035564	5	45252500	A	G	0.00241742	0.00148069	0.1	462690	-0.00234457	0.00394709	0.5522	144997	-0.0271965	0.0101	0.007169	413466	0.0089	0.0046	0.0516	500199	-0.0668024	0.0092	4.38026e-13	130644
rs11740474	5	153680747	A	T	0.00108979	0.00141289	0.44	462690	0.00221157	0.00387315	0.5678	137081	0.0034042	0.0095	0.7213	413466	0	0.0044	0.9983	500199	-0.0536962	0.0088	1.128e-09	130644
rs6798742	3	63903759	A	G	0.00218819	0.00151482	0.15	462690	-0.00161906	0.00283548	0.568	294967	-0.0296966	0.0101	0.003278	413466	0.0042	0.0047	0.3662	500199	-0.0610991	0.0093	4.56878e-11	130644
rs61937595	12	57682956	C	T	-0.00583338	0.00242053	0.016	462690	0.00356387	0.00661201	0.5896	134419	0.00809713	0.017	0.6321	411363	-0.0144	0.0076	0.05763	500199	0.130098	0.0162	1.1471e-15	130644
rs28565152	5	7542911	G	A	0.00620207	0.00161296	0.00012	462690	-0.00240199	0.00446467	0.5906	134391	-0.0671018	0.0112	1.963e-09	405771	0.0115	0.005	0.02226	500199	-0.0149005	0.01	0.1376	130644
rs10994415	10	62322034	T	C	-0.00221258	0.00261561	0.4	462690	-0.00264848	0.00495043	0.5926	296270	-0.118097	0.0174	1.14e-11	218619	-0.0126	0.0081	0.1188	500199	-0.0513986	0.0156	0.001014	130644
rs61554907	17	38220432	G	T	-0.000218324	0.00224579	0.92	462690	-0.00218804	0.00417564	0.6002	296705	-0.0868005	0.0154	1.636e-08	411573	-0.0126	0.007	0.07049	500199	-0.0426988	0.0143	0.00281002	130644
rs317021	4	35418368	T	A	-0.011567	0.00179087	1.1e-10	462690	-0.00250346	0.00480511	0.6026	146525	-0.0170953	0.0123	0.1639	413466	-0.0078	0.0056	0.1638	500199	0.00390238	0.0115	0.7317	130644
rs62155874	2	105973094	A	G	-0.0169073	0.00208546	5.2e-16	462690	-0.00289924	0.00559699	0.6042	147757	-0.0473956	0.0143	0.0009085	413466	0.0008	0.0065	0.9027	500199	-0.0471964	0.0132	0.000345199	130644
rs12831617	12	84758368	C	T	-0.00918459	0.00163314	1.9e-08	462690	-0.00158348	0.00306283	0.6051	296566	0.00720399	0.0113	0.5212	413466	-0.0149	0.0051	0.003488	500199	-0.00230265	0.0103	0.8252	130644
rs13233308	7	87244960	C	T	0.00114526	0.00138578	0.41	462690	0.00126859	0.0026049	0.6262	295107	0.0141001	0.0094	0.1325	413466	0.0084	0.0043	0.05052	500199	0.0487044	0.0086	1.749e-08	130644
rs3802924	11	133827733	A	C	0.00375225	0.00175274	0.032	462690	0.00227574	0.00468259	0.6269	142201	0.00649884	0.0114	0.57	413466	0.0196	0.0054	0.0002862	500199	0.0736036	0.0108	9.58297e-12	130644
rs237460	20	48033127	C	T	-0.000753309	0.00140597	0.59	462690	0.00121781	0.00261334	0.6415	299791	-0.0553013	0.0094	4.253e-09	413466	-0.0041	0.0044	0.3459	500199	-0.0266007	0.0087	0.00222602	130644
rs2838834	21	46665208	C	T	-0.00936489	0.00151488	6.3e-10	462690	-0.00125763	0.0028135	0.6549	299932	-0.0303046	0.0103	0.003185	413466	-0.007	0.0049	0.1512	500199	-0.023801	0.0095	0.0117501	130644
rs12138231	1	150115398	A	T	-0.00352981	0.00179449	0.049	462690	0.00209951	0.00480436	0.6623	143611	0.0586042	0.0125	2.74e-06	413466	0.0081	0.0056	0.1447	500199	0.0669949	0.0116	7.99006e-09	130644
rs359243	2	60475509	C	T	0.00871975	0.00142539	9.5e-10	462690	0.00161415	0.00387087	0.6767	139514	0.00599795	0.0096	0.5337	413466	0.0132	0.0044	0.002832	500199	-0.0250048	0.0088	0.00467401	130644
rs1430894	3	17868759	C	T	-0.00449444	0.00139178	0.0012	462690	-0.00152353	0.00368002	0.6791	148062	0.0156962	0.0093	0.09217	413466	0.0064	0.0043	0.1377	500199	-0.0532953	0.0086	6.15404e-10	130644
rs7647398	3	180733150	C	T	-0.00418373	0.00172794	0.015	462690	0.00133718	0.00323772	0.6798	296884	0.0259016	0.0118	0.02817	413466	-0.0011	0.0054	0.8439	500199	0.0774979	0.0109	1.07399e-12	130644
rs4779050	15	83368738	G	T	-0.000725413	0.00143652	0.61	462690	0.00156673	0.00380275	0.6803	147228	-0.0353961	0.0097	0.0002565	413466	-0.0052	0.0045	0.2421	500199	-0.0579953	0.0089	7.27445e-11	130644
rs6943762	7	86403263	T	C	0.0024602	0.0020902	0.24	462690	0.00164531	0.00400318	0.6807	292515	0.0503033	0.014	0.0003313	413466	0.014	0.0065	0.03089	500199	0.105098	0.0132	1.56892e-15	130644
rs2710323	3	52815905	C	T	0.00172927	0.00138997	0.21	462690	-0.00103622	0.00260356	0.6907	295484	-0.0654038	0.0093	2.519e-12	413466	-0.0161	0.0043	0.0001888	500199	-0.0784044	0.0086	1.22914e-19	130644
rs7108878	11	79107807	T	G	0.00257592	0.00216352	0.23	462690	0.00162387	0.00415311	0.6958	294227	-0.081004	0.0147	3.612e-08	413466	0.0058	0.0067	0.3906	500199	-0.0295009	0.0138	0.0322404	130644
rs215600	7	32333642	A	G	-0.0114927	0.00144752	2e-15	462690	-0.00105807	0.00271997	0.6971	295646	0.0242005	0.0102	0.01799	218892	-0.0095	0.0045	0.03525	500199	-0.00079968	0.009	0.9277	130644
rs10876446	12	53760710	G	C	-0.00221093	0.00149348	0.14	462690	-0.0015109	0.00406156	0.7102	140111	-0.00999983	0.0103	0.3325	413466	-0.0154	0.0047	0.000978	500199	-0.0540022	0.0094	1.02601e-08	130644
rs13009008	2	174043233	G	A	-0.00863272	0.00147329	4.6e-09	462690	-0.00101861	0.00274559	0.7109	297429	0.00609856	0.0099	0.5356	413466	-0.0052	0.0046	0.2526	500199	-0.0346043	0.0091	0.0001388	130644
rs10866641	5	169289206	T	C	-0.00185877	0.00139939	0.18	462690	0.0013862	0.00376686	0.7126	143330	0.0625991	0.0094	2.79e-11	413466	0.0052	0.0043	0.2279	500199	0.00750179	0.0087	0.3885	130644
rs7297175	12	56473808	C	T	0.00811649	0.0013992	6.6e-09	462690	0.00103016	0.00283012	0.7161	255963	-0.00809713	0.0094	0.3915	413466	0.0034	0.0044	0.4323	500199	0.00780034	0.0087	0.3696	130644
rs12293670	11	124612932	A	G	0.00265724	0.00148371	0.073	462690	0.000888889	0.00275198	0.7464	296006	0.0407004	0.0099	4.062e-05	413466	0.0085	0.0046	0.06311	500199	0.0704957	0.0092	1.55704e-14	130644
rs4814873	20	19616429	C	T	0.00971214	0.00163637	2.9e-09	462690	0.000968909	0.00304688	0.7506	299415	0.0301994	0.0112	0.006933	413466	0.012	0.0051	0.01785	500199	0.0341019	0.0103	0.000957392	130644
rs10455979	6	166995260	C	G	-0.000912187	0.0013973	0.51	462690	0.000798242	0.00261719	0.7605	292711	-0.0555973	0.0095	4.218e-09	395850	-0.0085	0.0044	0.05305	500199	-0.0270013	0.0086	0.001721	130644
rs35734242	4	706700	T	C	-0.000844537	0.00140053	0.55	462690	-0.00109319	0.00380903	0.7743	140548	-0.00080032	0.0098	0.9336	411573	0.0039	0.0046	0.3928	500199	-0.050704	0.0089	1.36801e-08	130644
rs7634476	3	136398387	G	A	-0.00252612	0.00141223	0.074	462690	-0.00104621	0.00373648	0.7795	148353	0.0041988	0.0094	0.6567	413466	0.0054	0.0044	0.2199	500199	0.0577033	0.0088	5.46261e-11	130644
rs10255167	7	140676153	A	G	0.00300707	0.00166547	0.071	462690	-0.00122591	0.0044417	0.7827	146878	0.0663963	0.0118	1.599e-08	218892	0.02	0.0052	0.0001023	500199	0.0462953	0.0104	8.16808e-06	130644
rs7798283	7	133128127	T	G	0.00248142	0.00210377	0.24	462690	-0.00154772	0.00560769	0.7827	137452	0.0242047	0.0145	0.09486	413466	0.0105	0.0065	0.1071	500199	0.074003	0.0134	3.48698e-08	130644
rs12489270	3	16875823	T	C	-0.00798779	0.00144255	3.1e-08	462690	0.00104026	0.00385281	0.7873	145109	-0.014799	0.0096	0.1217	413466	-0.01	0.0045	0.02562	500199	-0.0579046	0.0089	7.46793e-11	130644
rs3769949	2	166199284	T	A	-0.00825646	0.00138563	2.5e-09	462690	-0.000686989	0.00259241	0.7909	298522	0.0143959	0.0094	0.1248	413466	-0.0048	0.0043	0.2631	500199	-0.00460057	0.0087	0.5949	130644
rs4447398	15	42904904	C	A	-0.000777272	0.00206548	0.71	462690	0.00146673	0.00555578	0.7916	144551	-0.0821973	0.0138	2.613e-09	413466	0.0099	0.0064	0.1219	500199	-0.0117013	0.0128	0.3577	130644
rs12151767	2	198274929	A	G	0.00160389	0.00138631	0.25	462690	0.000859673	0.00367382	0.8152	148353	-0.0184978	0.0093	0.04801	413466	-0.0029	0.0043	0.4999	500199	-0.0611045	0.0086	1.30707e-12	130644
rs79210963	7	24717969	T	C	0.000292632	0.00216862	0.89	462690	-0.000958129	0.00411214	0.8155	295234	-0.0785996	0.0145	5.978e-08	413193	-0.0098	0.0067	0.147	500199	-0.0856015	0.0137	4.142e-10	130644
rs2909457	2	162845855	A	G	-0.0074441	0.0013888	8.3e-08	462690	-0.000712201	0.00331256	0.8299	183988	-0.0243999	0.0098	0.01286	218892	0.0057	0.0043	0.1874	500199	-0.0489997	0.0087	1.48201e-08	130644
rs13016542	2	145183851	T	C	-0.00248412	0.00208005	0.23	462690	-0.000729677	0.00390202	0.8518	296591	0.0347975	0.0136	0.01061	413466	0.0106	0.0064	0.09687	500199	0.0883039	0.0129	8.28133e-12	130644
rs57433322	17	19141582	C	G	-0.00430736	0.00215858	0.046	462690	-0.00106979	0.00578265	0.8536	146365	0.0239021	0.0151	0.1141	411573	-0.0049	0.0067	0.4659	500199	0.0830996	0.0139	1.992e-09	130644
rs62175972	2	161362830	T	C	0.0217461	0.00385678	1.7e-08	462690	0.0011543	0.00769536	0.8809	292988	0.036004	0.0254	0.1573	407542	0.0164	0.0121	0.1756	500199	0.0404987	0.0231	0.0787608	130644
rs11223774	11	134247315	G	A	0.000433803	0.00152758	0.78	462690	-0.000391181	0.00291926	0.8936	287317	-0.0281986	0.0102	0.005909	413466	0.0047	0.0048	0.3258	500199	-0.0524976	0.0094	2.73899e-08	130644
rs17194490	3	2547786	G	T	-0.0013448	0.00187327	0.47	462690	-0.000409361	0.00349881	0.9065	295165	-0.0454996	0.0132	0.0005735	218892	-0.0072	0.0059	0.2208	500199	-0.0781994	0.0116	1.79515e-11	130644
rs12877581	13	74325499	G	C	-0.00116731	0.00155932	0.45	462690	0.000498503	0.0043348	0.9081	130553	0.00689617	0.0107	0.5197	413466	0.0031	0.0049	0.5267	500199	-0.0596014	0.0099	1.80302e-09	130644
rs113382419	9	136463019	C	A	-0.0282339	0.00221376	3e-37	462690	0.000638122	0.00602002	0.916	143448	-0.0344051	0.0159	0.03026	411573	-0.0071	0.0069	0.3042	500199	-0.0110003	0.0145	0.4488	130644
rs508502	13	80921519	C	T	0.00360929	0.00152995	0.018	462690	-0.000411562	0.0042429	0.9225	132870	0.000699755	0.0104	0.9478	413466	0.0264	0.0048	3.556e-08	500199	0.0128965	0.0096	0.1783	130644
rs9687282	5	139065988	T	G	-0.00142459	0.00147586	0.33	462690	-0.000372405	0.00392005	0.9241	146100	-0.0192032	0.0099	0.05202	413466	0.0023	0.0046	0.6131	500199	-0.0525994	0.0091	7.32808e-09	130644
rs132582	22	39988175	T	C	-0.00176918	0.00140053	0.21	462690	0.000300688	0.00385497	0.9379	136443	-0.0244975	0.0094	0.009216	413466	-0.0064	0.0043	0.1395	500199	-0.0509972	0.0086	3.25897e-09	130644
rs7251	19	50162909	C	G	0.00204672	0.0014854	0.17	462690	0.000213401	0.0028079	0.9393	290199	0.0361005	0.0102	0.0004147	413466	0.0065	0.0047	0.1653	500199	0.0641009	0.0094	8.29278e-12	130644
rs2953928	8	34152492	G	A	-0.00152298	0.00291376	0.6	462690	-0.000408294	0.00559307	0.9416	297360	-0.116096	0.02	6.249e-09	412637	0.0018	0.0091	0.8431	500199	-0.0964008	0.019	3.73904e-07	128157
rs11136325	8	144870701	A	G	0.000151807	0.00143059	0.92	462690	0.000154529	0.00396229	0.9689	132545	-0.0222017	0.0099	0.02512	411573	-0.0058	0.0045	0.1953	500199	-0.0537967	0.0091	3.046e-09	130644
rs6887473	5	80961069	G	A	-0.00219466	0.0015212	0.15	462690	-8.9993e-05	0.00409059	0.9823	144771	0.0603046	0.0105	8.814e-09	413466	0.0082	0.0047	0.08479	500199	0.0110982	0.0096	0.2455	130644
rs4700418	5	60621839	C	G	-0.00263078	0.00138587	0.058	462690	7.71953e-05	0.00367596	0.9829	148057	-0.0338981	0.0094	0.0002931	413466	0.0018	0.0043	0.6763	500199	-0.0701972	0.0087	5.36661e-16	130644

## Sheet: eT7 Screened instruments
eTable 7. MVMR neuropsychiatric and substance use behavior instruments further adjusted for YrsSchooling, ModPhysAct, BMI, SleepDur, and SBP
TOC
					ID exposure	SNP	chromosome	position	effect allele	other allele	beta	se	pvalue	eaf	sample size
SCZ	schizophrenia				MD	rs7551758	1	52274078	G	T	0.028	0.004	5.11e-11	0.533	500199
BD	bipolar affective disorder				MD	rs10913112	1	175913828	T	C	-0.026	0.005	4.53e-09	0.378	500199
MD	majfor depression				MD	rs17641524	1	197704717	T	C	-0.03	0.005	1.5e-08	0.21	500199
LiSmIn	lifetime smoking index				MD	rs354155	1	49675276	C	G	-0.045	0.008	1.75e-09	0.092	500199
DPW	Drinks per week				MD	rs7538938	1	67132262	C	T	0.025	0.004	7.29e-09	0.56	500199
PAU	problematic alcohol use				MD	rs4141983	1	18122009	C	T	-0.026	0.005	9.69e-09	0.326	500199
					MD	rs2111592	2	208049581	A	G	0.026	0.005	1.35e-08	0.314	500199
YrsSchooling	Years schooling				MD	rs35469634	3	158171455	G	A	-0.024	0.004	3.28e-08	0.577	500199
BMI	body mass index				MD	rs66511648	3	117515519	C	T	0.03	0.005	6.03e-10	0.284	500199
SBP	systolic blood pressure, automated				MD	rs76954012	3	115977242	A	T	0.041	0.007	2.41e-08	0.093	500199
SleepDur	sleep duration				MD	rs30266	5	103972357	A	G	0.037	0.005	1.43e-15	0.327	500199
ModPhsAct	Days with >10min moderate physical activity				MD	rs247910	5	87630769	G	A	0.024	0.004	4.71e-08	0.457	500199
					MD	rs7725715	5	164487555	A	G	0.029	0.004	1.61e-11	0.534	500199
					MD	rs150186873	6	27182377	C	A	0.07	0.012	4.51e-09	0.033	500199
					MD	rs2232423	6	28366151	G	A	-0.062	0.007	1.14e-18	0.106	500199
					MD	rs9364755	6	165117329	G	A	0.028	0.005	3.49e-08	0.226	500199
					MD	rs2214123	6	67000001	G	A	-0.026	0.005	8.56e-09	0.647	500199
					MD	rs2876520	6	142996618	G	C	0.026	0.004	2.24e-09	0.469	500199
					MD	rs2522831	7	82448100	C	T	0.024	0.004	2.11e-08	0.474	500199
					MD	rs4730387	7	109100414	A	T	0.024	0.004	4.12e-08	0.466	500199
					MD	rs150346963	7	117625599	T	C	0.028	0.004	1.16e-10	0.412	500199
					MD	rs3807865	7	12250402	A	G	0.031	0.004	1.09e-12	0.411	500199
					MD	rs59082935	7	38724868	T	C	0.036	0.007	3.07e-08	0.134	500199
					MD	rs1931388	9	11203149	G	A	-0.03	0.004	1.68e-11	0.404	500199
					MD	rs59283172	9	25232978	A	G	-0.039	0.007	2.41e-08	0.108	500199
					MD	rs2418449	9	119731359	C	T	-0.028	0.005	4.25e-09	0.281	500199
					MD	rs1021363	10	106610839	G	A	-0.03	0.005	2.29e-11	0.643	500199
					MD	rs198457	11	61471678	T	C	-0.032	0.006	1.9e-08	0.189	500199
					MD	rs4497414	11	88756779	C	T	0.029	0.004	2.93e-11	0.44	500199
					MD	rs4936276	11	113365141	C	G	0.028	0.004	3.57e-10	0.622	500199
					MD	rs61914045	12	52352301	A	G	0.031	0.005	7.96e-09	0.203	500199
					MD	rs9529218	13	31790053	T	C	-0.034	0.005	2.23e-10	0.203	500199
					MD	rs9536381	13	53860655	T	C	0.026	0.005	2.62e-08	0.326	500199
					MD	rs508502	13	80921519	T	C	-0.026	0.005	3.56e-08	0.299	500199
					MD	rs1950829	14	42097937	G	A	-0.03	0.004	4.74e-12	0.517	500199
					MD	rs754287	14	103997525	A	T	-0.029	0.005	1.31e-10	0.366	500199
					MD	rs7152906	14	75125540	C	T	0.026	0.004	1.87e-09	0.52	500199
					MD	rs28541419	15	88945878	G	C	-0.029	0.005	1.76e-08	0.231	500199
					MD	rs12919291	16	13800430	C	G	0.033	0.006	3.09e-09	0.188	500199
					MD	rs12967143	18	53099012	C	G	-0.035	0.005	2.53e-13	0.701	500199
					MD	rs7241572	18	77580712	A	G	0.032	0.005	2.43e-09	0.205	500199
					MD	rs1367635	18	50861409	C	T	0.025	0.004	4.35e-09	0.515	500199
					MD	rs13037326	20	44692598	T	C	0.031	0.005	2.4e-10	0.26	500199
					BD	rs2126180	1	61105668	A	G	0.0566021	0.0094	1.62e-09	NA	413466
					BD	rs10737496	1	163745389	T	C	-0.0542041	0.0094	7.17e-09	NA	413466
					BD	rs13417268	2	169481837	G	C	-0.0618004	0.011	2.05e-08	NA	413466
					BD	rs4619651	2	97416153	A	G	-0.0660967	0.0101	4.78e-11	NA	413466
					BD	rs17183814	2	166152389	A	G	-0.102899	0.0185	2.68e-08	NA	413466
					BD	rs2011302	2	193738336	A	T	0.0529051	0.0097	4.25e-08	NA	413466
					BD	rs9834970	3	36856030	C	T	0.0830012	0.0093	6.63e-19	NA	413466
					BD	rs2336147	3	52626443	C	T	-0.067696	0.0093	3.61e-13	NA	413466
					BD	rs6806239	3	70488207	G	T	-0.0660967	0.0119	2.64e-08	NA	413466
					BD	rs696366	3	107757060	A	C	-0.0515957	0.0094	4.46e-08	NA	413466
					BD	rs112481526	4	123076007	G	A	0.0630996	0.0105	1.86e-09	NA	413466
					BD	rs7707252	5	78840610	G	A	0.0571949	0.0104	3.64e-08	NA	413466
					BD	rs6887473	5	80961069	A	G	-0.0603046	0.0105	8.81e-09	NA	413466
					BD	rs10043984	5	137712121	T	C	0.0593042	0.0108	3.71e-08	NA	413466
					BD	rs10866641	5	169289206	C	T	-0.0625991	0.0094	2.79e-11	NA	413466
					BD	rs28565152	5	7542911	A	G	0.0671018	0.0112	1.96e-09	NA	413466
					BD	rs10455979	6	166995260	G	C	0.0555973	0.0095	4.22e-09	NA	413466
					BD	rs34505465	6	26463575	T	G	-0.1364	0.0175	5.75e-15	NA	413466
					BD	rs41315395	6	32201469	A	C	0.0719042	0.0127	1.48e-08	NA	413466
					BD	rs10255167	7	140676153	A	G	0.0663962	0.0118	1.6e-08	NA	413466
					BD	rs113779084	7	11871787	A	G	0.0754997	0.0102	1.42e-13	NA	413466
					BD	rs11764361	7	105043229	G	A	-0.0614995	0.0104	3.47e-09	NA	413466
					BD	rs12668848	7	2020995	A	G	-0.057004	0.0095	1.9e-09	NA	413466
					BD	rs6954854	7	21492589	A	G	-0.0582972	0.0094	5.94e-10	NA	413466
					BD	rs6946056	7	131870597	C	A	0.0532004	0.0097	3.66e-08	NA	413466
					BD	rs6992333	8	144993377	G	A	0.060196	0.01	1.62e-09	NA	413466
					BD	rs62489493	8	9763581	G	C	0.089695	0.0135	2.64e-11	NA	413466
					BD	rs2953928	8	34152492	A	G	0.116096	0.02	6.25e-09	NA	413466
					BD	rs62581014	9	141066490	T	C	0.0652001	0.0117	2.77e-08	NA	413466
					BD	rs1998820	10	18751103	A	T	-0.0836976	0.0152	4.1e-08	NA	413466
					BD	rs2273738	10	111648659	T	C	0.0916987	0.0136	1.63e-11	NA	413466
					BD	rs10994415	10	62322034	C	T	0.118097	0.0174	1.14e-11	NA	413466
					BD	rs7108878	11	79107807	G	T	0.081004	0.0147	3.61e-08	NA	413466
					BD	rs10791849	11	65890597	A	T	-0.0693955	0.0121	9.89e-09	NA	413466
					BD	rs174592	11	61618608	G	A	0.072001	0.0097	9.92e-14	NA	413466
					BD	rs12575685	11	70517927	A	G	0.0652001	0.0101	1.24e-10	NA	413466
					BD	rs11062170	12	2348844	C	G	0.0778967	0.0098	1.87e-15	NA	413466
					BD	rs35306827	13	113869045	A	G	-0.0659001	0.0112	3.56e-09	NA	413466
					BD	rs2693698	14	99719219	G	A	0.053	0.0094	1.96e-08	NA	413466
					BD	rs748455	15	85149575	C	T	-0.0674998	0.0103	5.01e-11	NA	413466
					BD	rs35958438	15	38973793	A	G	-0.0642041	0.0117	3.83e-08	NA	413466
					BD	rs4447398	15	42904904	C	A	-0.0821973	0.0138	2.61e-09	NA	413466
					BD	rs7201930	16	9958655	C	T	0.0586042	0.0104	1.89e-08	NA	413466
					BD	rs28455634	16	9230816	A	G	-0.0627964	0.0099	2.63e-10	NA	413466
					BD	rs61554907	17	38220432	T	G	0.0868005	0.0154	1.64e-08	NA	413466
					BD	rs228768	17	42191893	T	G	-0.064401	0.0102	2.83e-10	NA	413466
					BD	rs6104027	20	43760461	G	A	-0.0603046	0.0095	1.93e-10	NA	413466
					BD	rs237460	20	48033127	T	C	0.0553013	0.0094	4.25e-09	NA	413466
					BD	rs13044225	20	60865815	G	A	0.0546991	0.0095	8.5e-09	NA	413466
					BD	rs5758064	22	41153879	C	T	-0.0524027	0.0093	2.01e-08	NA	413466
					SCZ	rs6673880	1	2373168	G	A	0.062	0.009	7.19e-12	0.495	127906
					SCZ	rs3795310	1	8431607	T	C	-0.051	0.009	5.75e-09	0.463	127906
					SCZ	rs56335113	1	30427639	G	A	-0.065	0.009	6.02e-12	0.697	127906
					SCZ	rs4653164	1	36627542	T	C	0.051	0.009	3.08e-08	0.668	127906
					SCZ	rs11210892	1	44100084	A	G	-0.064	0.009	2.68e-12	0.67	127906
					SCZ	rs1892346	1	66331478	A	T	0.048	0.009	3.56e-08	0.564	127906
					SCZ	rs12129573	1	73768366	A	C	0.078	0.009	2.28e-18	0.366	127906
					SCZ	rs11165867	1	97878068	T	C	0.074	0.012	1.3e-10	0.16	127906
					SCZ	rs1198588	1	98552832	T	A	0.103	0.011	1.73e-21	0.788	127906
					SCZ	rs12138231	1	150115398	A	T	0.067	0.012	7.99e-09	0.817	127906
					SCZ	rs16851048	1	177276006	C	T	0.074	0.011	4.15e-12	0.195	127906
					SCZ	rs7515363	1	200414959	T	C	-0.054	0.009	1.84e-09	0.619	127906
					SCZ	rs11587347	1	239198959	G	C	0.104	0.015	1.53e-12	0.094	127906
					SCZ	rs145071536	1	243793012	C	T	0.085	0.012	1.62e-12	0.192	127906
					SCZ	rs6715366	2	2327295	A	G	0.054	0.01	2.49e-08	0.267	127906
					SCZ	rs12712510	2	22749726	C	T	-0.057	0.009	5.14e-11	0.527	127906
					SCZ	rs3770754	2	37575381	G	C	-0.053	0.009	5.35e-09	0.368	127906
					SCZ	rs13011472	2	57961602	G	C	0.07	0.009	4.28e-16	0.484	127906
					SCZ	rs6546857	2	73837955	G	A	0.06	0.01	2.74e-09	0.232	127906
					SCZ	rs6721531	2	79426855	T	A	-0.052	0.009	1.47e-08	0.341	127906
					SCZ	rs7575796	2	97746526	G	A	-0.096	0.017	2.06e-08	0.094	127906
					SCZ	rs13016542	2	145183851	C	T	-0.088	0.013	8.28e-12	0.136	127906
					SCZ	rs1881046	2	156835793	T	G	-0.051	0.009	3.39e-08	0.34	127906
					SCZ	rs2909457	2	162845855	A	G	-0.049	0.009	1.48e-08	0.564	127906
					SCZ	rs62183855	2	172956449	C	A	-0.066	0.011	2.66e-09	0.192	127906
					SCZ	rs11693094	2	185601420	T	C	-0.054	0.009	4.29e-10	0.461	127906
					SCZ	rs12151767	2	198274929	A	G	-0.061	0.009	1.31e-12	0.487	127906
					SCZ	rs1451488	2	199990107	G	A	0.071	0.009	4.47e-16	0.555	127906
					SCZ	rs3739118	2	201253769	A	G	-0.057	0.01	2.36e-09	0.291	127906
					SCZ	rs3791710	2	212290048	C	T	-0.06	0.011	3.02e-08	0.203	127906
					SCZ	rs778371	2	233743109	G	A	0.081	0.01	1.49e-17	0.286	127906
					SCZ	rs17194490	3	2547786	T	G	0.078	0.012	1.8e-11	0.161	127906
					SCZ	rs12489270	3	16875823	C	T	0.058	0.009	7.47e-11	0.375	127906
					SCZ	rs1430894	3	17868759	T	C	0.053	0.009	6.15e-10	0.483	127906
					SCZ	rs6549963	3	30044778	C	T	-0.048	0.009	4.31e-08	0.416	127906
					SCZ	rs9876421	3	36848316	T	C	0.063	0.009	9.19e-12	0.343	127906
					SCZ	rs2710323	3	52815905	C	T	-0.078	0.009	1.23e-19	0.49	127906
					SCZ	rs6798742	3	63903759	G	A	0.061	0.009	4.57e-11	0.307	127906
					SCZ	rs60135207	3	71563777	T	G	-0.05	0.009	1.53e-08	0.415	127906
					SCZ	rs167924	3	107379837	G	A	0.05	0.009	2.34e-08	0.631	127906
					SCZ	rs1604060	3	117772036	G	A	0.077	0.014	3.24e-08	0.885	127906
					SCZ	rs7634476	3	136398387	G	A	0.058	0.009	5.46e-11	0.586	127906
					SCZ	rs308697	3	161487491	A	C	-0.05	0.009	8.83e-09	0.436	127906
					SCZ	rs7647398	3	180733150	T	C	-0.077	0.011	1.07e-12	0.2	127906
					SCZ	rs35734242	4	706700	C	T	0.051	0.009	1.37e-08	0.426	127906
					SCZ	rs215412	4	23423586	A	G	0.058	0.009	2.69e-10	0.328	127906
					SCZ	rs11941714	4	31202669	A	G	-0.052	0.009	3.07e-08	0.336	127906
					SCZ	rs13107325	4	103188709	T	C	0.159	0.017	2.9e-21	0.067	127906
					SCZ	rs1427633	4	167974142	C	G	-0.048	0.009	4.1e-08	0.593	127906
					SCZ	rs2333321	4	176859992	G	A	-0.071	0.011	1.25e-11	0.792	127906
					SCZ	rs10035564	5	45252500	G	A	0.067	0.009	4.38e-13	0.331	127906
					SCZ	rs4700418	5	60621839	G	C	0.07	0.009	5.37e-16	0.493	127906
					SCZ	rs16867571	5	88743219	G	A	-0.066	0.01	2.68e-10	0.235	127906
					SCZ	rs1901512	5	101723875	C	T	-0.058	0.009	5.72e-10	0.699	127906
					SCZ	rs187557	5	106766340	T	C	-0.067	0.012	2.03e-08	0.848	127906
					SCZ	rs10117	5	137892170	A	G	-0.055	0.009	4.66e-10	0.398	127906
					SCZ	rs9687282	5	139065988	G	T	0.053	0.009	7.33e-09	0.334	127906
					SCZ	rs72802868	5	152235215	T	G	-0.069	0.01	4.55e-13	0.294	127906
					SCZ	rs11740474	5	153680747	T	A	0.054	0.009	1.13e-09	0.415	127906
					SCZ	rs12652777	5	155775075	C	T	-0.049	0.009	1.52e-08	0.522	127906
					SCZ	rs13195636	6	27509493	C	A	-0.211	0.016	6.55e-40	0.091	127906
					SCZ	rs9461916	6	33796794	C	T	0.053	0.009	1.64e-09	0.594	127906
					SCZ	rs2815731	6	73155285	A	C	-0.06	0.009	4.39e-11	0.358	127906
					SCZ	rs217336	6	84341803	A	C	-0.05	0.009	8.05e-09	0.434	127906
					SCZ	rs634940	6	93077500	T	G	0.066	0.01	1.78e-11	0.252	127906
					SCZ	rs58120505	7	2029867	C	T	-0.09	0.009	2.24e-24	0.418	127906
					SCZ	rs79210963	7	24717969	C	T	0.086	0.014	4.14e-10	0.108	127906
					SCZ	rs1914399	7	71770973	G	C	-0.049	0.009	1.4e-08	0.521	127906
					SCZ	rs6943762	7	86403263	C	T	-0.105	0.013	1.57e-15	0.13	127906
					SCZ	rs13233308	7	87244960	T	C	-0.049	0.009	1.75e-08	0.484	127906
					SCZ	rs2252074	7	104594253	G	T	0.069	0.009	6.19e-15	0.395	127906
					SCZ	rs6974218	7	110056000	C	A	-0.055	0.009	6.8e-10	0.382	127906
					SCZ	rs11534045	7	110935979	A	G	-0.063	0.009	1.4e-11	0.325	127906
					SCZ	rs1593304	7	131619847	G	A	0.064	0.011	7.45e-09	0.801	127906
					SCZ	rs7798283	7	133128127	G	T	-0.074	0.013	3.49e-08	0.133	127906
					SCZ	rs728055	7	137072531	A	T	-0.067	0.009	8.85e-14	0.358	127906
					SCZ	rs10503253	8	4180844	A	C	0.062	0.011	4.53e-09	0.206	127906
					SCZ	rs4921741	8	17070926	G	A	0.056	0.01	1.21e-08	0.261	127906
					SCZ	rs73229090	8	27442127	A	C	-0.103	0.014	4.34e-13	0.112	127906
					SCZ	rs79445414	8	33863561	C	T	0.123	0.022	2.8e-08	0.04	127906
					SCZ	rs6984242	8	60700469	A	G	-0.055	0.009	3.85e-10	0.6	127906
					SCZ	rs10957321	8	65605878	A	G	0.048	0.009	3.48e-08	0.511	127906
					SCZ	rs1915019	8	89283689	G	A	-0.057	0.01	6.57e-09	0.75	127906
					SCZ	rs10086619	8	111580570	G	A	0.072	0.012	4.97e-10	0.161	127906
					SCZ	rs4129585	8	143312933	C	A	-0.075	0.009	5.11e-18	0.562	127906
					SCZ	rs11136325	8	144870701	A	G	-0.054	0.009	3.05e-09	0.579	127906
					SCZ	rs498591	9	14509105	T	A	0.072	0.012	2.11e-09	0.146	127906
					SCZ	rs505061	9	22767164	A	C	0.053	0.009	5.8e-10	0.488	127906
					SCZ	rs2381411	9	36319928	C	T	0.05	0.009	1.25e-08	0.402	127906
					SCZ	rs500102	9	77358745	C	T	-0.052	0.009	4.87e-09	0.591	127906
					SCZ	rs3824451	9	101071522	C	T	0.066	0.012	2.54e-08	0.153	127906
					SCZ	rs2078266	9	138378856	G	A	-0.07	0.013	2.94e-08	0.829	127906
					SCZ	rs17731	10	3821561	A	G	0.052	0.009	4.37e-09	0.365	127906
					SCZ	rs6482437	10	18726326	C	A	0.099	0.014	3.33e-12	0.888	127906
					SCZ	rs12771371	10	54063083	A	G	-0.052	0.009	1.94e-08	0.311	127906
					SCZ	rs61857878	10	92789488	T	A	-0.06	0.01	4.44e-09	0.254	127906
					SCZ	rs11191580	10	104906211	C	T	-0.132	0.016	1.77e-17	0.09	127906
					SCZ	rs11027839	11	24389235	C	A	0.052	0.009	2.4e-09	0.5	127906
					SCZ	rs4636654	11	28642653	A	G	-0.048	0.009	4.89e-08	0.402	127906
					SCZ	rs12285419	11	46343189	A	C	0.085	0.011	1.05e-14	0.188	127906
					SCZ	rs708228	11	57585662	T	C	0.053	0.009	6.56e-09	0.329	127906
					SCZ	rs72943392	11	81178838	C	G	0.053	0.01	2.39e-08	0.289	127906
					SCZ	rs2514218	11	113392994	T	C	-0.07	0.009	1.35e-14	0.344	127906
					SCZ	rs12293670	11	124612932	G	A	-0.07	0.009	1.56e-14	0.34	127906
					SCZ	rs7112616	11	130805334	C	T	-0.052	0.009	1.52e-09	0.498	127906
					SCZ	rs3802924	11	133827733	C	A	-0.074	0.011	9.58e-12	0.212	127906
					SCZ	rs11223774	11	134247315	G	A	-0.052	0.009	2.74e-08	0.706	127906
					SCZ	rs1860002	12	2413803	T	C	-0.084	0.009	1.04e-21	0.543	127906
					SCZ	rs10876446	12	53760710	C	G	0.054	0.009	1.03e-08	0.312	127906
					SCZ	rs61937595	12	57682956	T	C	-0.13	0.016	1.15e-15	0.092	127906
					SCZ	rs12303743	12	72259954	C	G	0.087	0.015	1.59e-09	0.094	127906
					SCZ	rs6538539	12	95195293	T	G	-0.057	0.009	4.43e-11	0.549	127906
					SCZ	rs10861176	12	104631552	A	G	0.056	0.01	1.59e-08	0.737	127906
					SCZ	rs4766428	12	110723245	T	C	0.075	0.009	3.93e-17	0.441	127906
					SCZ	rs1615350	12	123650335	T	C	-0.074	0.01	4.92e-14	0.744	127906
					SCZ	rs12833624	12	124476873	T	C	0.05	0.009	2.77e-08	0.342	127906
					SCZ	rs2455415	13	38860697	T	C	0.049	0.009	1.69e-08	0.413	127906
					SCZ	rs12877581	13	74325499	C	G	0.06	0.01	1.8e-09	0.277	127906
					SCZ	rs9318627	13	79930079	C	A	-0.061	0.009	4.35e-12	0.4	127906
					SCZ	rs1953205	14	30300361	A	T	0.05	0.009	2.21e-08	0.485	127906
					SCZ	rs12883788	14	33303540	T	C	0.061	0.009	1.86e-12	0.458	127906
					SCZ	rs2999392	14	51655145	T	C	0.052	0.009	3.05e-08	0.691	127906
					SCZ	rs2332700	14	72417326	G	C	-0.075	0.01	3.88e-14	0.753	127906
					SCZ	rs1540840	14	99733384	C	G	-0.056	0.009	2.21e-09	0.475	127906
					SCZ	rs10873538	14	104255569	G	T	0.067	0.009	3.01e-13	0.334	127906
					SCZ	rs56205728	15	40567237	A	G	0.063	0.01	1.01e-10	0.287	127906
					SCZ	rs62018952	15	44080737	C	T	0.058	0.01	1.94e-09	0.726	127906
					SCZ	rs35351411	15	61872197	C	A	0.064	0.009	2.21e-13	0.544	127906
					SCZ	rs2456020	15	78868398	T	C	-0.082	0.01	1.13e-15	0.241	127906
					SCZ	rs4779050	15	83368738	G	T	-0.058	0.009	7.27e-11	0.633	127906
					SCZ	rs4702	15	91426560	A	G	-0.084	0.009	2.79e-21	0.56	127906
					SCZ	rs8055219	16	13753384	A	G	0.067	0.01	5.69e-11	0.229	127906
					SCZ	rs3814883	16	29994922	T	C	-0.067	0.009	1.58e-14	0.467	127906
					SCZ	rs149165	16	58659307	G	T	-0.048	0.009	3e-08	0.446	127906
					SCZ	rs4575535	16	89559297	G	A	0.056	0.01	5.77e-09	0.704	127906
					SCZ	rs73292401	17	12875908	A	T	0.068	0.011	5.48e-10	0.192	127906
					SCZ	rs57433322	17	19141582	G	C	-0.083	0.014	1.99e-09	0.122	127906
					SCZ	rs2696466	17	44289832	G	A	-0.061	0.009	2.64e-11	0.403	127906
					SCZ	rs9304548	18	27500959	A	C	-0.057	0.01	1.59e-08	0.748	127906
					SCZ	rs4632195	18	50746748	T	C	0.047	0.009	4.59e-08	0.52	127906
					SCZ	rs9636107	18	53200117	G	A	0.07	0.009	5.11e-16	0.471	127906
					SCZ	rs11664298	18	77578986	A	G	0.077	0.011	8.94e-13	0.193	127906
					SCZ	rs76838079	18	77633271	T	C	0.078	0.014	1.53e-08	0.146	127906
					SCZ	rs72986630	19	11849736	T	C	0.112	0.018	3.59e-10	0.068	127906
					SCZ	rs1000237	19	19518316	A	T	0.073	0.009	2.8e-16	0.355	127906
					SCZ	rs2053079	19	30987423	G	A	0.06	0.01	3.01e-09	0.237	127906
					SCZ	rs7251	19	50162909	G	C	-0.064	0.009	8.29e-12	0.328	127906
					SCZ	rs4812325	20	37485458	A	G	0.072	0.009	8.96e-16	0.616	127906
					SCZ	rs11696755	20	48105317	C	T	0.064	0.011	7.26e-09	0.184	127906
					SCZ	rs113264400	20	62150128	C	T	0.112	0.02	2.86e-08	0.048	127906
					SCZ	rs132582	22	39988175	T	C	-0.051	0.009	3.26e-09	0.545	127906
					SCZ	rs5751191	22	42370991	C	T	0.066	0.009	3e-14	0.501	127906
					SCZ	rs8138941	22	50290678	A	G	0.058	0.011	4.46e-08	0.204	127906
					SCZ	rs6010045	22	51103091	C	T	0.055	0.01	7.44e-09	0.698	127906
					LiSmIn	rs6692614	1	7524976	C	G	-0.008	0.001	2.8e-08	0.421	462690
					LiSmIn	rs4949465	1	32178489	T	C	-0.012	0.002	1.7e-08	0.87	462690
					LiSmIn	rs1933270	1	49977965	T	G	0.009	0.001	1.5e-10	0.364	462690
					LiSmIn	rs7528604	1	66407352	G	A	0.01	0.001	5.7e-12	0.566	462690
					LiSmIn	rs11210229	1	73860028	A	G	0.012	0.001	2e-16	0.384	462690
					LiSmIn	rs7553348	1	75005067	G	A	0.01	0.001	5.2e-12	0.438	462690
					LiSmIn	rs10922907	1	91193049	A	T	0.01	0.001	3e-13	0.451	462690
					LiSmIn	rs1931263	1	96175101	G	T	-0.008	0.001	4e-08	0.51	462690
					LiSmIn	rs2391973	1	99529337	A	C	0.008	0.001	1.2e-08	0.324	462690
					LiSmIn	rs9435441	1	107603330	C	G	0.008	0.001	1.2e-08	0.344	462690
					LiSmIn	rs10918701	1	162090536	G	A	0.008	0.001	2.1e-08	0.372	462690
					LiSmIn	rs6741228	2	22548774	T	C	0.008	0.001	1.6e-08	0.433	462690
					LiSmIn	rs62135536	2	44326028	C	T	0.024	0.004	8e-10	0.968	462690
					LiSmIn	rs7569203	2	45154418	A	C	-0.011	0.002	7.4e-13	0.689	462690
					LiSmIn	rs13016665	2	57995348	C	A	-0.008	0.001	1.8e-09	0.577	462690
					LiSmIn	rs4671357	2	60136176	T	C	-0.009	0.001	1.1e-11	0.519	462690
					LiSmIn	rs359243	2	60475509	T	C	-0.009	0.001	9.5e-10	0.393	462690
					LiSmIn	rs2678670	2	104469564	A	T	0.009	0.001	3.1e-10	0.486	462690
					LiSmIn	rs62155874	2	105973094	A	G	-0.017	0.002	5.2e-16	0.873	462690
					LiSmIn	rs3811038	2	113240183	T	C	-0.01	0.002	8.9e-10	0.724	462690
					LiSmIn	rs2890772	2	146175106	G	T	-0.014	0.001	2.1e-22	0.413	462690
					LiSmIn	rs62175972	2	161362830	T	C	0.022	0.004	1.7e-08	0.966	462690
					LiSmIn	rs3769949	2	166199284	T	A	-0.008	0.001	2.5e-09	0.528	462690
					LiSmIn	rs13009008	2	174043233	A	G	0.009	0.001	4.6e-09	0.328	462690
					LiSmIn	rs4473348	2	182073742	A	T	-0.01	0.002	6.4e-11	0.25	462690
					LiSmIn	rs12623702	2	202885506	A	G	-0.01	0.001	7.7e-12	0.613	462690
					LiSmIn	rs6779302	3	16859710	G	T	-0.009	0.001	1.2e-09	0.633	462690
					LiSmIn	rs812887	3	77576162	A	G	0.008	0.001	5e-09	0.414	462690
					LiSmIn	rs421983	3	84892866	T	C	0.009	0.001	3.3e-10	0.519	462690
					LiSmIn	rs326341	3	107811142	G	A	0.009	0.001	1.2e-11	0.525	462690
					LiSmIn	rs73220544	3	131074511	A	C	-0.011	0.002	1.5e-08	0.842	462690
					LiSmIn	rs9842947	3	157412246	C	T	-0.009	0.001	3.1e-09	0.326	462690
					LiSmIn	rs61796681	4	23678196	A	T	-0.013	0.002	4.2e-08	0.912	462690
					LiSmIn	rs317021	4	35418368	T	A	-0.012	0.002	1.1e-10	0.814	462690
					LiSmIn	rs72678864	4	112422145	G	A	0.012	0.002	1.6e-11	0.829	462690
					LiSmIn	rs17576594	4	147952241	G	A	0.011	0.002	1.7e-12	0.724	462690
					LiSmIn	rs11948770	5	13246336	T	C	-0.01	0.002	4.9e-10	0.768	462690
					LiSmIn	rs71627581	5	43161351	G	A	0.013	0.002	1.6e-09	0.889	462690
					LiSmIn	rs10052591	5	50812738	T	C	0.008	0.001	2.1e-09	0.573	462690
					LiSmIn	rs4571506	5	87756918	C	T	0.008	0.001	1.5e-08	0.54	462690
					LiSmIn	rs4957528	5	106420589	A	C	-0.01	0.002	4.2e-09	0.208	462690
					LiSmIn	rs329120	5	133861756	C	T	0.01	0.001	6.3e-12	0.581	462690
					LiSmIn	rs986391	5	166993972	G	A	0.011	0.001	9.4e-15	0.367	462690
					LiSmIn	rs10516044	5	167604236	G	C	-0.014	0.002	2.5e-10	0.884	462690
					LiSmIn	rs6935954	6	26255451	A	G	0.01	0.001	8.2e-12	0.421	462690
					LiSmIn	rs2254710	6	37477000	C	A	0.009	0.002	3.5e-08	0.236	462690
					LiSmIn	rs2894808	6	52861990	T	A	-0.015	0.003	3.5e-09	0.922	462690
					LiSmIn	rs7775552	6	67475569	A	G	-0.008	0.001	2.8e-09	0.513	462690
					LiSmIn	rs7766610	6	111707821	C	A	0.013	0.002	2.2e-12	0.183	462690
					LiSmIn	rs1922018	7	3560401	C	T	0.01	0.001	3e-12	0.364	462690
					LiSmIn	rs215600	7	32333642	G	A	0.011	0.001	2e-15	0.358	462690
					LiSmIn	rs11768481	7	96629103	C	A	0.009	0.001	9.9e-10	0.666	462690
					LiSmIn	rs10282292	7	111092478	C	T	0.009	0.001	5.9e-10	0.362	462690
					LiSmIn	rs2401924	7	115057862	G	C	0.011	0.001	2.7e-14	0.502	462690
					LiSmIn	rs7807019	7	117543063	A	G	-0.01	0.001	6.7e-14	0.54	462690
					LiSmIn	rs4568549	7	132312481	C	A	-0.008	0.001	3.9e-08	0.503	462690
					LiSmIn	rs4731925	7	132664757	C	T	-0.008	0.001	2.6e-08	0.316	462690
					LiSmIn	rs35169606	8	9604066	T	G	0.009	0.001	1.2e-09	0.612	462690
					LiSmIn	rs11783093	8	27425349	C	T	0.016	0.002	1.2e-16	0.839	462690
					LiSmIn	rs2062882	8	91839576	G	A	-0.008	0.001	1.1e-08	0.587	462690
					LiSmIn	rs4543592	9	3014254	T	C	-0.009	0.001	4.5e-10	0.52	462690
					LiSmIn	rs7039819	9	82430418	G	A	0.009	0.001	5.1e-10	0.427	462690
					LiSmIn	rs1246265	9	86761745	T	C	-0.009	0.002	4.2e-09	0.305	462690
					LiSmIn	rs1221148	9	122046875	C	G	0.009	0.001	7.3e-11	0.587	462690
					LiSmIn	rs13296519	9	128471924	G	T	-0.01	0.001	8.1e-12	0.606	462690
					LiSmIn	rs113382419	9	136463019	C	A	-0.028	0.002	3e-37	0.889	462690
					LiSmIn	rs11255908	10	8802912	T	G	-0.01	0.002	2.3e-10	0.743	462690
					LiSmIn	rs2675638	10	63576286	G	A	0.008	0.001	1.3e-09	0.581	462690
					LiSmIn	rs10823968	10	74738269	A	T	0.008	0.001	2.1e-08	0.633	462690
					LiSmIn	rs17553262	10	92912773	A	C	-0.013	0.002	5.3e-09	0.885	462690
					LiSmIn	rs7077678	10	104438565	C	T	0.009	0.001	2.6e-09	0.623	462690
					LiSmIn	rs12244388	10	104640052	G	A	-0.013	0.001	1.4e-19	0.661	462690
					LiSmIn	rs3896224	10	106467853	A	G	0.01	0.001	1.1e-11	0.585	462690
					LiSmIn	rs34866095	11	16377356	A	G	-0.009	0.002	1.2e-08	0.686	462690
					LiSmIn	rs75742406	11	17070365	G	A	0.01	0.002	1.3e-09	0.739	462690
					LiSmIn	rs4391802	11	28674592	A	G	0.01	0.002	1.4e-11	0.707	462690
					LiSmIn	rs112282219	11	46632809	G	A	-0.023	0.004	3.8e-11	0.959	462690
					LiSmIn	rs9919670	11	112877304	G	A	-0.015	0.001	7.6e-27	0.612	462690
					LiSmIn	rs530916	11	121549091	A	G	-0.008	0.001	2e-08	0.44	462690
					LiSmIn	rs74086911	12	50015942	G	A	0.015	0.003	2.1e-08	0.925	462690
					LiSmIn	rs7297175	12	56473808	T	C	-0.008	0.001	6.6e-09	0.431	462690
					LiSmIn	rs10879871	12	75380511	T	G	-0.01	0.001	5e-11	0.343	462690
					LiSmIn	rs12831617	12	84758368	C	T	-0.009	0.002	1.9e-08	0.764	462690
					LiSmIn	rs9571652	13	67338075	T	C	0.008	0.001	1e-08	0.65	462690
					LiSmIn	rs7333559	13	100546450	G	A	0.011	0.002	3.2e-10	0.212	462690
					LiSmIn	rs860326	14	57342912	C	T	0.008	0.001	2.7e-09	0.428	462690
					LiSmIn	rs7155595	14	77502546	A	C	-0.009	0.001	2.5e-09	0.674	462690
					LiSmIn	rs2295146	14	104199356	C	T	-0.011	0.001	2.5e-14	0.606	462690
					LiSmIn	rs35175834	15	47680815	G	A	-0.016	0.002	4.6e-22	0.788	462690
					LiSmIn	rs28485305	15	74044197	C	T	0.008	0.001	2.6e-08	0.631	462690
					LiSmIn	rs8042849	15	78817929	C	T	0.019	0.001	1.8e-39	0.342	462690
					LiSmIn	rs8042134	15	97514404	T	G	-0.01	0.001	1.3e-12	0.541	462690
					LiSmIn	rs6598539	15	99204483	T	C	-0.008	0.001	4.5e-09	0.489	462690
					LiSmIn	rs11861214	16	746611	G	T	0.009	0.002	2e-08	0.784	462690
					LiSmIn	rs60952428	16	75640521	T	C	0.013	0.002	3e-08	0.909	462690
					LiSmIn	rs1050847	16	87443734	C	T	0.008	0.001	1.4e-08	0.426	462690
					LiSmIn	rs369230	16	89645437	G	T	-0.009	0.002	1.8e-09	0.308	462690
					LiSmIn	rs8614	17	27588806	C	A	-0.011	0.002	1.8e-10	0.817	462690
					LiSmIn	rs732083	17	37834367	G	A	0.008	0.001	1.5e-08	0.333	462690
					LiSmIn	rs67596067	17	50333733	G	A	-0.009	0.001	1.2e-09	0.649	462690
					LiSmIn	rs62098013	18	50863861	G	A	-0.009	0.001	4.1e-09	0.64	462690
					LiSmIn	rs71367545	18	77576337	G	A	-0.01	0.002	1.4e-09	0.791	462690
					LiSmIn	rs76608582	19	4474725	C	A	0.022	0.003	3.2e-10	0.953	462690
					LiSmIn	rs4814873	20	19616429	C	T	0.01	0.002	2.9e-09	0.767	462690
					LiSmIn	rs6119897	20	31145415	G	A	-0.013	0.002	3.6e-15	0.762	462690
					LiSmIn	rs12481282	20	44761377	G	C	-0.009	0.002	7.8e-09	0.722	462690
					LiSmIn	rs348809	20	59032097	A	G	-0.008	0.001	1.3e-08	0.348	462690
					LiSmIn	rs6011779	20	61984317	C	T	0.019	0.002	2.3e-27	0.191	462690
					LiSmIn	rs147412694	21	40702786	G	A	-0.012	0.002	2.9e-09	0.85	462690
					LiSmIn	rs2838834	21	46665208	C	T	-0.009	0.002	6.3e-10	0.699	462690
					LiSmIn	rs136233	22	31212410	A	G	-0.01	0.002	1.8e-08	0.809	462690
					LiSmIn	rs202645	22	41798520	A	G	-0.01	0.002	3.9e-09	0.203	462690
					DPW	rs6584893	10	108744557	C	A	-0.011	0.002	3.17e-08	0.227	665346
					DPW	rs4337071	11	113463378	T	C	-0.015	0.002	5.59e-17	0.363	665346
					DPW	rs11607622	11	113655943	T	C	0.015	0.003	2.22e-08	0.1	665346
					DPW	rs530916	11	121678383	G	A	0.011	0.002	4.22e-10	0.562	665346
					DPW	rs34484751	12	123167980	C	A	0.031	0.005	7.86e-10	0.023	665346
					DPW	rs4761961	12	51406184	C	A	-0.011	0.002	5.19e-10	0.559	665346
					DPW	rs56115085	12	6744449	T	C	-0.013	0.002	4.14e-08	0.145	665346
					DPW	rs61934664	12	81214279	A	G	-0.012	0.002	8.96e-12	0.463	665346
					DPW	rs2087975	12	91680227	G	A	-0.011	0.002	2.02e-09	0.616	665346
					DPW	rs34704785	13	67543549	T	C	-0.01	0.002	4.52e-09	0.521	665346
					DPW	rs8020892	14	58257371	A	G	-0.013	0.002	2.06e-12	0.738	665346
					DPW	rs28929474	14	94378610	T	C	-0.049	0.006	3.28e-14	0.017	665346
					DPW	rs9745238	15	49260404	G	C	-0.013	0.002	1.38e-09	0.668	665346
					DPW	rs35807116	15	74375612	T	C	0.011	0.002	2.65e-09	0.568	665346
					DPW	rs28616142	15	86324636	T	C	0.011	0.002	2.99e-10	0.418	665346
					DPW	rs72770409	16	24791010	T	C	-0.024	0.004	3.16e-09	0.055	665346
					DPW	rs11075711	16	69232553	T	C	-0.013	0.002	1.31e-08	0.165	665346
					DPW	rs79616692	16	72304608	C	G	0.02	0.003	3.54e-12	0.105	665346
					DPW	rs11860773	16	73878604	C	T	-0.016	0.002	1.04e-12	0.185	665346
					DPW	rs13332432	16	85688203	G	C	0.013	0.002	1.64e-11	0.293	665346
					DPW	rs1971157	17	29598325	C	G	0.01	0.002	2.74e-08	0.395	665346
					DPW	rs147431626	17	46258269	A	G	-0.029	0.002	7.52e-32	0.25	665346
					DPW	rs11078696	17	7555982	T	G	0.02	0.003	4.29e-12	0.711	665346
					DPW	rs148390057	18	40115816	T	C	-0.011	0.002	2.91e-08	0.439	665346
					DPW	rs1942964	18	57359981	G	T	-0.011	0.002	3.89e-09	0.495	665346
					DPW	rs838145	19	48745473	A	G	-0.016	0.002	5.62e-21	0.582	665346
					DPW	rs10753661	1	165150555	A	G	-0.011	0.002	1.25e-09	0.739	665346
					DPW	rs28680958	1	173879670	A	G	-0.014	0.002	1.08e-10	0.222	665346
					DPW	rs823099	1	205700194	A	C	0.011	0.002	2.31e-09	0.415	665346
					DPW	rs6698883	1	33903134	T	C	-0.016	0.003	1.14e-08	0.9	665346
					DPW	rs12121630	1	50511607	A	G	-0.014	0.002	1.59e-08	0.149	665346
					DPW	rs55987845	20	18676286	T	C	-0.01	0.002	3.41e-08	0.415	665346
					DPW	rs2424645	20	24739390	G	A	-0.012	0.002	1.15e-10	0.349	665346
					DPW	rs7284839	22	41614898	T	C	0.016	0.003	3.66e-08	0.798	665346
					DPW	rs17884691	22	46085743	A	G	-0.011	0.002	2.91e-08	0.233	665346
					DPW	rs3768650	2	152134418	G	A	-0.011	0.002	1.67e-08	0.316	665346
					DPW	rs6531148	2	16468965	C	T	-0.012	0.002	7.58e-09	0.757	665346
					DPW	rs7588444	2	177320636	C	T	0.013	0.002	1.76e-09	0.82	665346
					DPW	rs1260326	2	27508073	C	T	0.025	0.002	3.16e-46	0.589	665346
					DPW	rs75199129	2	44071636	T	A	-0.028	0.004	8.23e-12	0.039	665346
					DPW	rs1004787	2	44931952	A	G	0.017	0.002	1.13e-22	0.536	665346
					DPW	rs6739804	2	63042469	C	T	-0.014	0.002	2.85e-13	0.642	665346
					DPW	rs11692435	2	97658891	A	G	0.019	0.003	7.2e-11	0.083	665346
					DPW	rs147711594	3	101174511	T	G	-0.03	0.005	2.91e-08	0.025	665346
					DPW	rs60026303	3	81236484	G	A	0.012	0.002	3.58e-08	0.179	665346
					DPW	rs28732378	3	85354742	G	A	-0.02	0.002	1.55e-23	0.719	665346
					DPW	rs2079106	4	112361794	G	C	0.01	0.002	3.38e-08	0.436	665346
					DPW	rs28694391	4	173233160	C	T	-0.013	0.002	3.81e-09	0.813	665346
					DPW	rs11940694	4	39413373	G	A	0.028	0.002	9.51e-56	0.611	665346
					DPW	rs16854020	4	42115542	A	G	0.019	0.003	6.28e-13	0.118	665346
					DPW	rs1229984	4	99318162	C	T	0.193	0.005	1e-200	0.971	665346
					DPW	rs62305763	4	99368248	T	C	0.03	0.003	1.15e-28	0.092	665346
					DPW	rs56353702	5	132912883	G	A	-0.014	0.003	2.16e-08	0.145	665346
					DPW	rs6887908	5	145004122	C	A	-0.01	0.002	4.47e-08	0.564	665346
					DPW	rs55872084	5	156474993	T	G	0.012	0.002	4.68e-09	0.227	665346
					DPW	rs6899302	5	167419524	C	T	-0.01	0.002	1.7e-09	0.515	665346
					DPW	rs28361092	6	33476206	A	G	-0.013	0.002	3.42e-09	0.382	665346
					DPW	rs10276148	7	104092817	A	G	0.012	0.002	1.19e-11	0.531	665346
					DPW	rs322773	7	128122067	G	A	0.01	0.002	1.48e-08	0.553	665346
					DPW	rs6962879	7	14255543	G	C	0.01	0.002	1.89e-08	0.632	665346
					DPW	rs2533126	7	153776001	A	G	0.013	0.002	1.98e-14	0.471	665346
					DPW	rs11238438	7	51291065	C	G	0.01	0.002	3.73e-08	0.424	665346
					DPW	rs13236841	7	69924873	G	A	-0.014	0.002	1.92e-12	0.236	665346
					DPW	rs1838420	8	64048298	T	G	0.01	0.002	1.53e-08	0.504	665346
					DPW	rs10956823	8	92128681	T	G	0.012	0.002	8.38e-09	0.776	665346
					DPW	rs55932213	9	105993341	G	A	0.013	0.002	1.61e-10	0.702	665346
					DPW	rs36123652	9	106575786	G	A	-0.017	0.003	5.31e-10	0.196	665346
					DPW	rs13288470	9	126926280	T	A	-0.016	0.003	4.05e-09	0.113	665346
					PAU	rs61767420	1	73848610	A	G	0.015	0.003	1.11e-08	0.4	289912
					PAU	rs1260326	2	27730940	T	C	-0.025	0.003	1.45e-20	0.403	297502
					PAU	rs494904	2	45141180	T	C	-0.021	0.003	2.26e-15	0.596	285591
					PAU	rs9679319	2	104134432	T	G	-0.016	0.003	1.86e-09	0.48	295511
					PAU	rs13382553	2	138264231	A	G	-0.018	0.003	1.97e-09	0.766	296204
					PAU	rs2673136	2	227164653	A	G	-0.016	0.003	4.31e-09	0.639	299170
					PAU	rs13129401	4	39404872	A	G	-0.023	0.003	5.29e-19	0.453	294292
					PAU	rs1229984	4	100239319	T	C	-0.224	0.01	2.88e-107	0.03	164889
					PAU	rs78234152	4	100279889	A	G	0.033	0.004	1.77e-14	0.1	297506
					PAU	rs13135092	4	103198082	A	G	0.056	0.005	1.75e-31	0.919	289238
					PAU	rs2533200	7	153489074	C	G	-0.015	0.003	1.79e-08	0.516	270985
					PAU	rs2582405	8	57424874	T	C	0.017	0.003	8.86e-09	0.237	298624
					PAU	rs7900002	10	72907951	T	G	-0.015	0.003	3.74e-08	0.601	298315
					PAU	rs56722963	10	110537834	T	C	-0.019	0.003	1.85e-10	0.255	295228
					PAU	rs6589386	11	113443753	T	C	-0.02	0.003	5.88e-14	0.432	300689
					PAU	rs12296477	12	51903860	C	G	0.014	0.003	4.15e-08	0.547	296443
					PAU	rs61974485	14	58765903	T	C	0.017	0.003	3.67e-08	0.265	281622
					PAU	rs8008020	14	104355883	T	C	0.016	0.003	1.35e-09	0.418	296613
					PAU	rs72768626	16	24693048	A	G	0.032	0.006	2.26e-08	0.945	289187
					PAU	rs492602	19	49206417	A	G	-0.016	0.003	8.08e-10	0.508	294907
					Notes. Instruments screened for 5 traits, i.e., years schooling, moderate physical activity, body mass index, systolic blood pressure, and sleep duration; GWAS Pvalue < 5x10-8, clump R2 = 0.001, clump distance = 10000 kb; MV, multivariable instruments and outcomes; CHR, chromosome; POS, position build 37, 38; Beta, effect; SE, standard error of effect; EAF, effect allele frequency; Pvalue, p valu…

## Sheet: eT8 Secondary MV Instruments
eTable 8. Multivariable genetic instruments for lifetime smoking and coronary artery disease, Type 2 diabetes, and obesity*
TOC
SNP	Chr	Pos	Effect allele	Other allele	Beta	SE	EAF	Pvalue	Sample size	Beta	SE	EAF	Pvalue	Sample size
					Lifetime smoking					Coronary artery disease
rs8042849	15	78817929	C	T	0.0192164	0.00146183	0.34229	1.8e-39	462690	-0.00795834	0.00732922	NA	0.28	547261
rs113382419	9	136463019	C	A	-0.0282339	0.00221376	0.889325	3e-37	462690	-0.0212719	0.0113617	NA	0.061	547261
rs6011779	20	61984317	C	T	0.0191152	0.00176364	0.191239	2.3e-27	462690	0.0234524	0.00874253	NA	0.00729995	547261
rs9919670	11	112877304	G	A	-0.0152438	0.00142114	0.612185	7.6e-27	462690	-0.00521703	0.00711616	NA	0.46	547261
rs2890772	2	146175106	G	T	-0.0136979	0.00140672	0.413181	2.1e-22	462690	0.00111077	0.00709653	NA	0.88	547261
rs35175834	15	47680815	G	A	-0.0164032	0.00169847	0.78844	4.6e-22	462690	0.007739	0.00854758	NA	0.37	547261
rs12244388	10	104640052	G	A	-0.0132503	0.00146413	0.661124	1.4e-19	462690	0.0201019	0.00731357	NA	0.00599998	547261
rs11783093	8	27425349	C	T	0.01571	0.00189655	0.838811	1.2e-16	462690	0.0188813	0.00968023	NA	0.051	547261
rs11210229	1	73860028	A	G	0.011702	0.00142273	0.383666	2e-16	462690	0.0127879	0.00714292	NA	0.0729995	547261
rs62155874	2	105973094	A	G	-0.0169073	0.00208546	0.87336	5.2e-16	462690	-0.0189351	0.0105025	NA	0.0710003	547261
rs10226228	7	32315613	A	G	-0.0114099	0.00143702	0.62964	2e-15	462690	-0.0190037	0.00719091	NA	0.00819993	547261
rs6119897	20	31145415	G	A	-0.0128038	0.00162704	0.761716	3.6e-15	462690	-0.00907444	0.00814371	NA	0.27	547261
rs2867112	2	651349	T	G	0.0147832	0.00188747	0.834596	4.8e-15	462690	0.0181783	0.00944216	NA	0.0539995	547261
rs986391	5	166993972	G	A	0.0111388	0.0014379	0.366555	9.4e-15	462690	0.0219652	0.00724264	NA	0.00239999	547261
rs3742365	14	104198251	T	C	-0.0107929	0.0014159	0.595136	2.5e-14	462690	-0.00277844	0.00710352	NA	0.7	547261
rs2401924	7	115057862	G	C	0.0105718	0.00138906	0.501955	2.7e-14	462690	0.00619561	0.00699125	NA	0.38	547261
rs7807019	7	117543063	A	G	-0.0104211	0.00139062	0.540327	6.7e-14	462690	-0.0184821	0.00698109	NA	0.00809991	547261
rs549845	1	44076469	G	A	0.0112613	0.00150857	0.301161	8.3e-14	462690	-0.00393405	0.00755381	NA	0.6	547261
rs10922907	1	91193049	A	T	0.0101748	0.00139495	0.45105	3e-13	462690	0.0122029	0.00702941	NA	0.0830004	547261
rs7569203	2	45154418	A	C	-0.0107595	0.0015002	0.688725	7.4e-13	462690	0.000175429	0.0075181	NA	0.98	547261
rs17309874	11	27667236	G	A	-0.0112899	0.00158234	0.740357	9.7e-13	462690	-0.0166526	0.00807895	NA	0.0389996	547261
rs8042134	15	97514404	T	G	-0.00994136	0.0014011	0.541083	1.3e-12	462690	-0.0124598	0.00702771	NA	0.0759994	547261
rs6778080	3	49317338	T	C	0.0111141	0.00156621	0.267372	1.3e-12	462690	0.0107658	0.00792584	NA	0.17	547261
rs7766610	6	111707821	C	A	0.0125839	0.00179283	0.182634	2.2e-12	462690	0.0195941	0.0088513	NA	0.0269998	547261
rs1922018	7	3560401	C	T	0.0100328	0.00143771	0.364422	3e-12	462690	0.00724466	0.00731379	NA	0.32	547261
rs7553348	1	75005067	G	A	0.00963399	0.00139643	0.437656	5.2e-12	462690	0.0125921	0.00704575	NA	0.0739997	547261
rs329120	5	133861756	C	T	0.00965704	0.00140509	0.580672	6.3e-12	462690	0.00817612	0.00705052	NA	0.25	547261
rs13296519	9	128471924	G	T	-0.00970128	0.00141888	0.606385	8.1e-12	462690	-0.00864047	0.00716588	NA	0.23	547261
rs6935954	6	26255451	A	G	0.0095817	0.00140192	0.421108	8.2e-12	462690	-0.00395474	0.0071305	NA	0.58	547261
rs3896224	10	106467853	A	G	0.00962696	0.00141792	0.585286	1.1e-11	462690	0.0220167	0.00717588	NA	0.00219999	547261
rs4671357	2	60136176	T	C	-0.00944175	0.00138991	0.518819	1.1e-11	462690	0.00107596	0.00699835	NA	0.88	547261
rs326341	3	107811142	G	A	0.00943522	0.00139247	0.524943	1.2e-11	462690	0.0119715	0.00699045	NA	0.0870001	547261
rs4391802	11	28674592	A	G	0.0103191	0.00152789	0.707464	1.4e-11	462690	0.00798504	0.00768157	NA	0.3	547261
rs72678864	4	112422145	G	A	0.0123829	0.0018387	0.828591	1.6e-11	462690	0.0169369	0.00937908	NA	0.0710003	547261
rs112282219	11	46632809	G	A	-0.0231662	0.00350418	0.958949	3.8e-11	462690	-0.0134622	0.0178724	NA	0.450001	547261
rs10879871	12	75380511	T	G	-0.00957988	0.00145803	0.343436	5e-11	462690	-0.0136819	0.0073071	NA	0.061	547261
rs889398	16	69556715	C	T	0.0092407	0.00141367	0.588005	6.3e-11	462690	0.0208698	0.00713731	NA	0.00350002	547261
rs4473348	2	182073742	A	T	-0.0104317	0.00159675	0.249978	6.4e-11	462690	-0.0113295	0.00800721	NA	0.16	547261
rs1221148	9	122046875	C	G	0.00916504	0.00140711	0.587062	7.3e-11	462690	-0.00136379	0.00706427	NA	0.85	547261
rs317021	4	35418368	T	A	-0.011567	0.00179087	0.814287	1.1e-10	462690	0.00225261	0.00897667	NA	0.8	547261
rs8614	17	27588806	C	A	-0.0114612	0.00179679	0.817489	1.8e-10	462690	-0.00941411	0.0090574	NA	0.3	547261
rs11255908	10	8802912	T	G	-0.0100713	0.00158809	0.743485	2.3e-10	462690	-0.0049378	0.00790915	NA	0.53	547261
rs13153393	5	167604213	A	G	-0.0137451	0.00217329	0.883937	2.5e-10	462690	0.0103687	0.0110243	NA	0.35	547261
rs2678670	2	104469564	A	T	0.00873079	0.00138756	0.485528	3.1e-10	462690	0.0135235	0.00706506	NA	0.0560003	547261
rs76608582	19	4474725	C	A	0.0216317	0.00344003	0.953011	3.2e-10	462690	0.0403956	0.0176588	NA	0.0219999	547261
rs7333559	13	100546450	G	A	0.01074	0.00170716	0.211711	3.2e-10	462690	-0.000147788	0.00848296	NA	0.99	547261
rs421983	3	84892866	T	C	0.00870743	0.00138561	0.519028	3.3e-10	462690	0.00325904	0.00695617	NA	0.64	547261
rs4543592	9	3014254	T	C	-0.00866243	0.0013891	0.519912	4.5e-10	462690	-0.011209	0.00700108	NA	0.11	547261
rs7039819	9	82430418	G	A	0.00873433	0.00140501	0.427307	5.1e-10	462690	0.00356486	0.00705784	NA	0.61	547261
rs10282292	7	111092478	C	T	0.00896219	0.0014469	0.361838	5.9e-10	462690	0.0110414	0.00729009	NA	0.13	547261
rs2838834	21	46665208	C	T	-0.00936489	0.00151488	0.699459	6.3e-10	462690	-0.0192564	0.00757742	NA	0.0109999	547261
rs624833	4	2881256	T	G	0.00928567	0.00150361	0.694697	6.6e-10	462690	0.0293206	0.00758552	NA	0.000109999	547261
rs62135536	2	44326028	C	T	0.0243444	0.00396165	0.968256	8e-10	462690	0.027078	0.0204249	NA	0.18	547261
rs3811038	2	113240183	T	C	-0.00954466	0.00155745	0.723852	8.9e-10	462690	-0.00998907	0.00786216	NA	0.2	547261
rs359243	2	60475509	T	C	-0.00871975	0.00142539	0.392886	9.5e-10	462690	-0.0113565	0.00722763	NA	0.12	547261
rs11768481	7	96629103	C	A	0.00901238	0.00147464	0.666168	9.9e-10	462690	0.00755794	0.00745802	NA	0.31	547261
rs35169606	8	9604066	T	G	0.00877627	0.00144385	0.612204	1.2e-09	462690	0.00955076	0.00738222	NA	0.2	547261
rs67596067	17	50333733	G	A	-0.00887666	0.00145843	0.648812	1.2e-09	462690	-0.00565831	0.00740081	NA	0.44	547261
rs75742406	11	17070365	G	A	0.00961948	0.00158486	0.738854	1.3e-09	462690	0.0221155	0.00803637	NA	0.00589997	547261
rs2675638	10	63576286	G	A	0.00849857	0.00140017	0.58057	1.3e-09	462690	-0.00663884	0.00702262	NA	0.34	547261
rs71367545	18	77576337	G	A	-0.0103197	0.0017038	0.790533	1.4e-09	462690	-0.0132476	0.00861666	NA	0.12	547261
rs71627581	5	43161351	G	A	0.0132566	0.00219871	0.888811	1.6e-09	462690	0.0120074	0.0112882	NA	0.29	547261
rs13016665	2	57995348	C	A	-0.00848745	0.0014118	0.576725	1.8e-09	462690	-0.0030263	0.00710376	NA	0.67	547261
rs369230	16	89645437	G	T	-0.00908882	0.001511	0.307565	1.8e-09	462690	0.000997413	0.00760659	NA	0.9	547261
rs10052591	5	50812738	T	C	0.00839979	0.00140216	0.573358	2.1e-09	462690	0.00825357	0.00703934	NA	0.24	547261
rs7155595	14	77502546	A	C	-0.00885162	0.00148508	0.674282	2.5e-09	462690	-0.0113344	0.00749658	NA	0.13	547261
rs3769949	2	166199284	T	A	-0.00825646	0.00138563	0.527845	2.5e-09	462690	-0.00956701	0.00695171	NA	0.17	547261
rs7077678	10	104438565	C	T	0.00855025	0.00143575	0.623429	2.6e-09	462690	0.0131153	0.00718686	NA	0.0680002	547261
rs860326	14	57342912	C	T	0.00833808	0.0014023	0.427696	2.7e-09	462690	0.00545459	0.00704514	NA	0.44	547261
rs12202536	6	67475273	A	G	-0.00823391	0.00138601	0.512754	2.8e-09	462690	-0.00704022	0.00702921	NA	0.32	547261
rs147412694	21	40702786	G	A	-0.0115726	0.00194865	0.850009	2.9e-09	462690	-0.0266055	0.00996251	NA	0.00759994	547261
rs4814873	20	19616429	C	T	0.00971214	0.00163637	0.76659	2.9e-09	462690	0.00429775	0.00817732	NA	0.6	547261
rs2894808	6	52861990	T	A	-0.0152983	0.0025912	0.922121	3.5e-09	462690	-0.0247909	0.0130401	NA	0.0569994	547261
rs12708665	16	24728227	A	G	-0.0090871	0.00153886	0.284632	3.5e-09	462690	-0.00296232	0.00776981	NA	0.7	547261
rs202645	22	41798520	A	G	-0.0101598	0.00172497	0.202939	3.9e-09	462690	0.00133931	0.00872043	NA	0.88	547261
rs62098013	18	50863861	G	A	-0.00856663	0.00145676	0.63991	4.1e-09	462690	-0.01777	0.00749108	NA	0.0179999	547261
rs4957528	5	106420589	A	C	-0.0101225	0.00172212	0.208497	4.2e-09	462690	-0.0144481	0.00877652	NA	0.1	547261
rs1246265	9	86761745	T	C	-0.00886526	0.00150907	0.30456	4.2e-09	462690	-0.0108536	0.00762546	NA	0.15	547261
rs6598539	15	99204483	T	C	-0.00815056	0.00138941	0.488672	4.5e-09	462690	-0.021626	0.00699256	NA	0.002	547261
rs13009008	2	174043233	A	G	0.00863272	0.00147329	0.327713	4.6e-09	462690	-0.0118566	0.00743301	NA	0.11	547261
rs7297175	12	56473808	T	C	-0.00811649	0.0013992	0.431355	6.6e-09	462690	0.012107	0.00703408	NA	0.0850002	547261
rs245774	5	170530930	A	G	-0.00901601	0.00155972	0.271691	7.4e-09	462690	-0.00993595	0.00785426	NA	0.21	547261
rs6962772	7	99081730	A	G	0.011064	0.00191645	0.845551	7.8e-09	462690	0.0295171	0.00951974	NA	0.00189998	547261
rs12481282	20	44761377	G	C	-0.00894356	0.00154935	0.722343	7.8e-09	462690	0.00935672	0.00777675	NA	0.23	547261
rs6562474	13	67332812	C	G	0.00836914	0.0014611	0.650606	1e-08	462690	0.00156239	0.00732477	NA	0.83	547261
rs2062882	8	91839576	G	A	-0.0081103	0.00141998	0.586782	1.1e-08	462690	0.00705166	0.00717566	NA	0.33	547261
rs775758	3	77582005	A	T	0.00801379	0.00140266	0.432859	1.1e-08	462690	0.000246852	0.00703969	NA	0.97	547261
rs7519626	1	99514554	C	T	0.00842015	0.00147893	0.323676	1.2e-08	462690	0.00386684	0.00740687	NA	0.6	547261
rs34866095	11	16377356	A	G	-0.00857198	0.00150558	0.686187	1.2e-08	462690	-0.00330622	0.00757277	NA	0.66	547261
rs348809	20	59032097	A	G	-0.00828381	0.00145602	0.347637	1.3e-08	462690	-0.0197491	0.00731404	NA	0.00690001	547261
rs1050847	16	87443734	C	T	0.00797046	0.00140503	0.425845	1.4e-08	462690	0.00650682	0.00716575	NA	0.36	547261
rs732083	17	37834367	G	A	0.00834823	0.00147311	0.333362	1.5e-08	462690	0.0273781	0.00741602	NA	0.000219999	547261
rs4571506	5	87756918	C	T	0.00787701	0.00139172	0.539523	1.5e-08	462690	-0.00844895	0.00702315	NA	0.23	547261
rs6741228	2	22548774	T	C	0.00793282	0.00140363	0.433309	1.6e-08	462690	-0.00019766	0.0070428	NA	0.98	547261
rs4949465	1	32178489	T	C	-0.0116055	0.00205788	0.869552	1.7e-08	462690	-0.00540141	0.0100543	NA	0.59	547261
rs62175972	2	161362830	T	C	0.0217461	0.00385678	0.965939	1.7e-08	462690	-0.00552072	0.0195677	NA	0.780001	547261
rs136233	22	31212410	A	G	-0.00995614	0.00176918	0.809084	1.8e-08	462690	-0.00226524	0.00891534	NA	0.8	547261
rs12831617	12	84758368	C	T	-0.00918459	0.00163314	0.764305	1.9e-08	462690	-0.00307136	0.00828573	NA	0.709999	547261
rs11861214	16	746611	G	T	0.00945079	0.00168455	0.78364	2e-08	462690	-0.00394517	0.00840707	NA	0.64	547261
rs10918701	1	162090536	G	A	0.00802389	0.00143191	0.372247	2.1e-08	462690	0.0128329	0.00725006	NA	0.0769999	547261
rs74086911	12	50015942	G	A	0.0148021	0.00264197	0.925459	2.1e-08	462690	0.0232668	0.0131448	NA	0.0769999	547261
rs10823968	10	74738269	A	T	0.00813544	0.00145258	0.632969	2.1e-08	462690	-0.00495265	0.00728892	NA	0.5	547261
rs4731925	7	132664757	C	T	-0.00829239	0.00149022	0.315607	2.6e-08	462690	0.00845568	0.00747412	NA	0.26	547261
rs1193237	1	7526486	G	C	-0.00776138	0.00139716	0.439176	2.8e-08	462690	-0.00299329	0.00701801	NA	0.67	547261
rs12967855	18	35138245	A	G	0.0081887	0.00147934	0.331225	3.1e-08	462690	0.00536413	0.00744436	NA	0.47	547261
rs2254710	6	37477000	C	A	0.00899636	0.00163085	0.236356	3.5e-08	462690	0.00628906	0.00822679	NA	0.44	547261
rs72674867	8	95578201	A	T	0.00898766	0.00163396	0.764568	3.8e-08	462690	-0.0022919	0.00823843	NA	0.780001	547261
rs57611503	16	31165795	G	A	0.00774344	0.00141026	0.484578	4e-08	462690	0.0102571	0.00717587	NA	0.15	547261
rs1931263	1	96175101	G	T	-0.00760874	0.0013858	0.510321	4e-08	462690	-0.00675304	0.0070067	NA	0.34	547261
rs61796681	4	23678196	A	T	-0.0134163	0.00244752	0.912365	4.2e-08	462690	0.00792587	0.0124782	NA	0.53	547261
rs6957896	7	132309592	C	T	-0.00758434	0.00138695	0.503261	4.5e-08	462690	0.00608256	0.00700713	NA	0.39	547261
rs4932373	15	91429287	A	C	0.00722034	0.0014786	0.674576	1e-06	462690	-0.0690675	0.00749916	NA	3.29989e-20	547261
rs72934535	2	203968973	T	C	0.010184	0.00224644	0.892378	5.8e-06	462690	-0.100422	0.011558	NA	3.69999e-18	547261
rs4766578	12	111904371	T	A	0.00529113	0.00138531	0.495844	0.00013	462690	0.0650727	0.00710609	NA	5.30029e-20	547261
rs28451064	21	35593827	G	A	-0.00609193	0.00209817	0.868901	0.0037	462690	-0.0992826	0.010756	NA	2.70023e-20	547261
rs7502499	17	47490102	G	A	-0.00423299	0.00147655	0.667713	0.0041	462690	-0.0525639	0.00754823	NA	3.29989e-12	547261
rs10131519	14	100359294	T	C	-0.00501505	0.00181507	0.823328	0.0057	462690	-0.0499015	0.00896942	NA	2.59998e-08	547261
rs655720	3	136103267	C	T	-0.00425349	0.00154182	0.280704	0.0058	462690	-0.0539449	0.00772427	NA	2.90001e-12	547261
rs15285	8	19824667	C	T	0.0039195	0.00153226	0.713481	0.011	462690	0.0479628	0.00766904	NA	4e-10	547261
rs11673093	19	45742094	G	A	-0.00384962	0.00158601	0.7398	0.015	462690	-0.0444459	0.00801889	NA	2.99999e-08	547261
rs17465982	1	222837939	G	A	-0.00311553	0.00153385	0.285227	0.042	462690	-0.0661231	0.00767948	NA	7.29962e-18	547261
rs17114046	1	56966350	A	G	-0.00468201	0.00239223	0.907747	0.05	462690	0.0965988	0.011807	NA	2.80027e-16	547261
rs223290	6	57106712	T	C	0.00543404	0.00281949	0.0656822	0.054	462690	0.0972662	0.0141694	NA	6.70039e-12	547261
rs3796581	4	156642884	A	G	0.00336803	0.00178886	0.816006	0.06	462690	0.0686675	0.00901791	NA	2.60016e-14	547261
rs17612693	4	148365339	T	A	0.00363035	0.00199185	0.859149	0.068	462690	-0.0808415	0.00989856	NA	3.19963e-16	547261
rs12315434	12	57780936	A	C	-0.00294179	0.00165982	0.775849	0.076	462690	0.0504595	0.00849456	NA	2.80001e-09	547261
rs12740374	1	109817590	G	T	-0.00287108	0.00166643	0.778819	0.085	462690	0.103964	0.00832224	NA	8.19974e-36	547261
rs604723	11	100610546	T	C	-0.00268339	0.00156188	0.274903	0.086	462690	-0.0497259	0.00788361	NA	2.80001e-10	547261
rs28601761	8	126500031	C	G	0.00215586	0.00142007	0.581323	0.13	462690	0.0565722	0.00715987	NA	2.80027e-15	547261
rs2891168	9	22098619	A	G	0.00195452	0.00138435	0.509918	0.16	462690	-0.170449	0.00698643	NA	1.79887e-131	547261
rs6460942	7	12420989	T	C	0.00287127	0.0020209	0.864115	0.16	462690	0.0594155	0.0102857	NA	7.59994e-09	547261
rs246600	5	142516897	C	T	-0.00191561	0.00138732	0.527971	0.17	462690	-0.0436477	0.00697937	NA	4e-10	547261
rs3918226	7	150690176	C	T	-0.0033891	0.00257705	0.919001	0.19	462690	-0.0973361	0.0132838	NA	2.29985e-13	547261
rs17263917	5	9552338	G	A	-0.00249014	0.00192239	0.847244	0.2	462690	0.0617289	0.00981879	NA	3.2e-10	547261
rs112043140	3	46585022	C	T	-0.0020951	0.00167088	0.778344	0.21	462690	-0.0464319	0.00836611	NA	2.90001e-08	547261
rs2649999	12	121380544	T	C	0.00174399	0.0014929	0.330645	0.24	462690	0.0426176	0.00754609	NA	1.6e-08	547261
rs3741380	11	65349063	G	A	0.00160763	0.00139061	0.532357	0.25	462690	-0.0411267	0.00696966	NA	3.59998e-09	547261
rs2140480	9	110526109	T	C	0.00176283	0.00153938	0.285775	0.25	462690	0.0437311	0.00781775	NA	2.19999e-08	547261
rs11617955	13	110818102	T	A	0.00245922	0.0022216	0.887117	0.27	462690	0.0850161	0.0112425	NA	4.00037e-14	547261
rs4762479	12	95495041	C	T	-0.00291735	0.00269219	0.92827	0.28	462690	0.0845687	0.0133708	NA	2.5e-10	547261
rs4678145	3	124450081	G	C	0.00215985	0.00205195	0.868977	0.29	462690	-0.0638718	0.0103562	NA	6.90001e-10	547261
rs55730499	6	161005610	C	T	0.00242333	0.00256102	0.920282	0.34	462690	-0.310796	0.0133477	NA	6.29506e-120	547261
rs964184	11	116648917	G	C	-0.00189637	0.00203514	0.133633	0.35	462690	0.0603692	0.0100968	NA	2.19999e-09	547261
rs4280376	19	17861209	T	C	-0.00153409	0.00179424	0.817707	0.39	462690	-0.0556503	0.00898148	NA	5.80003e-10	547261
rs9337951	10	30317073	G	A	-0.00116436	0.00149246	0.655819	0.44	462690	-0.0501455	0.0076177	NA	4.60045e-11	547261
rs566818	11	75158350	A	G	0.00117485	0.00153131	0.288873	0.44	462690	0.0424439	0.00767498	NA	3.2e-08	547261
rs1250259	2	216300482	T	A	-0.00110922	0.00157517	0.263626	0.48	462690	0.0472229	0.00795248	NA	2.90001e-09	547261
rs11057840	12	125316055	A	C	0.00134882	0.00200452	0.860256	0.5	462690	-0.0712462	0.010064	NA	1.39991e-12	547261
rs10793514	10	44496971	T	C	0.000902721	0.0014659	0.336792	0.54	462690	-0.050745	0.00732817	NA	4.40048e-12	547261
rs146534110	6	160578069	G	T	0.0033938	0.00604982	0.986692	0.57	462690	-0.208513	0.0311565	NA	2.19989e-11	547261
rs6511720	19	11202306	G	T	-0.00119198	0.00214279	0.881169	0.58	462690	0.108449	0.0107003	NA	3.90032e-24	547261
rs2293251	3	138124114	T	G	-0.00103991	0.001908	0.843382	0.59	462690	-0.061081	0.00972645	NA	3.40001e-10	547261
rs11619113	13	110918660	C	G	-0.0010495	0.00204056	0.866519	0.61	462690	-0.0578467	0.0104402	NA	2.99999e-08	547261
rs11591147	1	55505647	G	T	-0.00255428	0.00528411	0.982548	0.63	462690	0.236991	0.0269669	NA	1.50003e-18	547261
rs12930452	16	75462055	A	G	0.000667682	0.00141544	0.405142	0.64	462690	-0.0489638	0.00710447	NA	5.50047e-12	547261
rs4803455	19	41851509	C	A	-0.000637746	0.00139638	0.495293	0.65	462690	0.0498537	0.00700573	NA	1.10002e-12	547261
rs2107595	7	19049388	G	A	-0.000851577	0.00192353	0.84629	0.66	462690	-0.0765849	0.00953232	NA	9.3994e-16	547261
rs16986953	2	19942473	G	A	0.00114545	0.00276105	0.931666	0.68	462690	-0.0811619	0.0134115	NA	1.40001e-09	547261
rs1412444	10	91002927	C	T	0.000439281	0.00146123	0.660715	0.76	462690	-0.0494546	0.00732169	NA	1.39991e-11	547261
rs7209460	17	2048713	C	T	-0.000392544	0.00151062	0.301916	0.79	462690	-0.0521745	0.00762218	NA	7.59976e-12	547261
rs17228058	15	67450305	A	G	0.000363503	0.00163201	0.763513	0.82	462690	0.0518457	0.00828913	NA	4e-10	547261
rs9349379	6	12903957	A	G	0.000304013	0.00141067	0.594508	0.83	462690	-0.0932439	0.00714879	NA	6.89922e-39	547261
rs10857147	4	81181072	A	T	0.000317378	0.00153124	0.709969	0.84	462690	-0.0463068	0.00775189	NA	2.30001e-09	547261
rs11601507	11	5701074	C	A	-0.00049293	0.00269114	0.930555	0.85	462690	-0.08101	0.0135176	NA	2.1e-09	547261
rs12212146	6	161125454	T	C	-0.000470336	0.00271629	0.926065	0.86	462690	0.0885558	0.0139383	NA	2.1e-10	547261
rs1966248	6	134159622	A	T	-0.000257744	0.00152043	0.700863	0.87	462690	0.0705667	0.00759315	NA	1.50003e-20	547261
rs2166529	2	85742175	G	T	0.000167963	0.00139594	0.542988	0.9	462690	-0.0563709	0.00703554	NA	1.10002e-15	547261
rs701145	3	154054799	T	C	-0.000203353	0.00191741	0.154356	0.92	462690	-0.0656202	0.00982325	NA	2.39994e-11	547261
rs8003602	14	100148961	T	C	0.000136697	0.00158819	0.259966	0.93	462690	-0.0552204	0.00796464	NA	4.10015e-12	547261
rs117733303	6	160922870	A	G	-0.000380866	0.00514658	0.981578	0.94	462690	-0.451693	0.0263634	NA	8.4004e-66	547261
rs10841443	12	20220033	C	G	-2.1241e-05	0.00148091	0.332126	0.99	462690	-0.0434628	0.00743951	NA	5.19996e-09	547261
rs7412	19	45412079	C	T	1.0618e-05	0.00255454	0.919843	1	462690	0.136727	0.0127411	NA	7.29962e-27	547261
					Lifetime smoking					Type 2 diabetes
rs7903146	10	114758349	C	T	-0.000295854	0.00152467	0.709309	0.85	462690	-0.3059	0.0077	0.708415	0	590823
rs7756992	6	20679709	A	G	0.000886679	0.00156587	0.733604	0.57	462690	-0.1297	0.0078	0.733104	5.99929e-62	590823
rs10811661	9	22134094	T	C	-0.000426817	0.00183099	0.826965	0.82	462690	0.1569	0.0098	0.826395	4.13238e-58	590823
rs6767484	3	185520578	A	G	-0.00011514	0.00149185	0.685579	0.94	462690	-0.1209	0.0076	0.687739	2.70085e-56	590823
rs3802177	8	118185025	G	A	0.00282905	0.00150065	0.690158	0.059	462690	0.1217	0.008	0.688719	2.32113e-52	590823
rs9928094	16	53799905	A	G	0.000139691	0.00140224	0.575757	0.92	462690	-0.1045	0.0072	0.57398	3.58922e-47	590823
rs849135	7	28196413	G	A	-0.000843844	0.00138499	0.49907	0.54	462690	0.0999	0.0072	0.500948	1.04112e-43	590823
rs1111875	10	94462882	C	T	0.000759745	0.00140952	0.591771	0.59	462690	0.0948	0.0072	0.591738	3.61493e-39	590823
rs1801214	4	6303022	C	T	-0.00253869	0.00141541	0.400036	0.073	462690	-0.0903	0.0074	0.400415	5.51569e-34	590823
rs2943656	2	227121918	A	G	-0.0010166	0.00144022	0.362928	0.48	462690	-0.0902	0.0074	0.364867	6.6973e-34	590823
rs10830963	11	92708710	C	G	-0.000441829	0.00154968	0.725001	0.78	462690	-0.0909	0.008	0.724232	5.84655e-30	590823
rs11708067	3	123065778	A	G	0.00296879	0.00161523	0.757661	0.066	462690	0.0965	0.0086	0.76101	5.93335e-29	590823
rs7607777	2	43629931	G	T	-0.0016525	0.00225064	0.893924	0.46	462690	0.137	0.0125	0.894094	9.39723e-28	590823
rs1552224	11	72433098	A	C	-0.00543593	0.00191627	0.846114	0.0046	462690	0.1034	0.0101	0.84579	8.63575e-25	590823
rs1899951	3	12394840	C	T	-0.00164226	0.00211352	0.878007	0.44	462690	0.1118	0.0109	0.876712	1.63682e-24	590823
rs1359790	13	80717156	G	A	0.00246755	0.00153198	0.712765	0.11	462690	0.0796	0.008	0.7133	2.79512e-23	590823
rs2796441	9	84308948	G	A	0.00235591	0.00140196	0.581557	0.093	462690	0.0715	0.0073	0.583542	1.962e-22	590823
rs13389219	2	165528876	C	T	0.00163771	0.00141695	0.607583	0.25	462690	0.0722	0.0074	0.605632	2.1062e-22	590823
rs516946	8	41519248	T	C	0.000324819	0.00162566	0.23825	0.84	462690	-0.0824	0.0085	0.239367	3.15864e-22	590823
rs780094	2	27741237	T	C	0.00249786	0.00142099	0.384763	0.079	462690	-0.0692	0.0074	0.387155	5.15941e-21	590823
rs5215	11	17408630	C	T	-0.00536208	0.00144554	0.357477	0.00021	462690	0.0678	0.0073	0.360059	2.08882e-20	590823
rs6960043	7	15052860	T	C	0.00181765	0.00138977	0.475457	0.19	462690	-0.064	0.0071	0.478163	3.61077e-19	590823
rs1063355	6	32627714	T	G	-0.000675255	0.00142151	0.390897	0.63	462690	-0.0709	0.0079	0.397564	3.71535e-19	590823
rs72802358	16	75243657	G	C	-0.00196633	0.00229628	0.897337	0.39	462690	0.1168	0.0133	0.898406	1.97015e-18	590823
rs1496653	3	23454790	A	G	-0.00177975	0.00171887	0.796565	0.3	462690	0.0769	0.0088	0.795218	2.57217e-18	590823
rs340874	1	214159256	T	C	0.00379904	0.00139508	0.431958	0.0065	462690	-0.0626	0.0073	0.436096	8.40621e-18	590823
rs459193	5	55806751	A	G	-0.000682882	0.00158884	0.253417	0.67	462690	-0.0711	0.0083	0.254662	8.80846e-18	590823
rs7729395	5	102100576	C	T	0.00448132	0.00311071	0.947682	0.15	462690	-0.1373	0.016	0.949059	1.10103e-17	590823
rs11257655	10	12307894	C	T	0.00101333	0.00170544	0.791739	0.55	462690	-0.0737	0.0087	0.793227	1.96607e-17	590823
rs2261181	12	66212318	C	T	-0.00525206	0.00234084	0.902509	0.025	462690	-0.0985	0.0118	0.90353	9.1791e-17	590823
rs10842994	12	27965150	C	T	-8.20297e-05	0.00174159	0.804055	0.96	462690	0.0755	0.0091	0.802975	1.01508e-16	590823
rs7177055	15	77832762	G	A	-0.00343154	0.00153753	0.282558	0.026	462690	-0.0647	0.0079	0.281711	2.746e-16	590823
rs8108269	19	46158513	T	G	-0.0027791	0.00154011	0.718667	0.071	462690	-0.0644	0.0079	0.718985	3.11387e-16	590823
rs17168486	7	14898282	C	T	-0.0054995	0.00183846	0.826736	0.0028	462690	-0.0742	0.0094	0.826397	2.17721e-15	590823
rs243019	2	60585806	T	C	0.000152975	0.00139412	0.543349	0.91	462690	-0.0566	0.0071	0.544169	2.28981e-15	590823
rs10974438	9	4291928	A	C	-1.57976e-05	0.00145235	0.648661	0.99	462690	-0.0591	0.0075	0.648785	3.01301e-15	590823
rs6795735	3	64705365	C	T	-0.000330416	0.00140609	0.589228	0.81	462690	0.0558	0.0073	0.589088	1.63005e-14	590823
rs61953351	12	121456616	G	T	0.00568824	0.00160001	0.749675	0.00038	462690	0.07	0.0091	0.750098	1.97606e-14	590823
rs8068804	17	3985864	G	A	0.00163251	0.0014789	0.673544	0.27	462690	-0.0587	0.0078	0.674903	4.41062e-14	590823
rs13234269	7	130429186	T	A	-0.0010348	0.00139016	0.506624	0.46	462690	0.0583	0.0078	0.507485	6.9775e-14	590823
rs2296173	1	39913351	A	G	-0.000826438	0.00169606	0.788969	0.63	462690	-0.065	0.0087	0.787989	7.65773e-14	590823
rs9894220	17	46989154	A	G	0.00504402	0.00139698	0.565988	0.00031	462690	0.0585	0.0079	0.56626	1.51705e-13	590823
rs825476	12	124568456	C	T	-0.000756004	0.00140324	0.419079	0.59	462690	-0.0524	0.0073	0.419451	6.80456e-13	590823
rs3217992	9	22003223	C	T	0.00192195	0.00143633	0.631007	0.18	462690	-0.0527	0.0073	0.630099	7.2277e-13	590823
rs6878122	5	76427311	G	A	0.00108749	0.00148601	0.319517	0.46	462690	0.0564	0.0079	0.318209	1.18796e-12	590823
rs2820426	1	219660535	A	G	0.00143705	0.00142132	0.394945	0.31	462690	-0.0521	0.0073	0.389942	1.30197e-12	590823
rs12910825	15	91511260	A	G	-0.00417523	0.00144324	0.639885	0.0038	462690	-0.0517	0.0074	0.639609	2.16421e-12	590823
rs10401969	19	19407718	T	C	-0.00263433	0.00261851	0.923834	0.31	462690	-0.0921	0.0133	0.923414	4.13143e-12	590823
rs17791513	9	81905590	A	G	0.00184283	0.00290181	0.938611	0.53	462690	0.1027	0.0148	0.939402	4.61424e-12	590823
rs12970134	18	57884750	G	A	-0.00307129	0.00156826	0.734283	0.05	462690	-0.0555	0.008	0.73488	5.30884e-12	590823
rs853974	6	127068983	T	C	-0.00500838	0.0015783	0.262374	0.0015	462690	0.0601	0.0088	0.262414	7.85778e-12	590823
rs2925979	16	81534790	T	C	-0.000687148	0.00151276	0.299946	0.65	462690	0.0534	0.0078	0.29915	9.0615e-12	590823
rs12088739	1	51506886	A	G	0.00501605	0.00240886	0.909172	0.037	462690	0.0884	0.013	0.910152	9.79264e-12	590823
rs4865796	5	53272664	G	A	0.00144778	0.00150144	0.307279	0.33	462690	-0.053	0.0078	0.30691	1.32892e-11	590823
rs7572970	2	161136656	A	G	-0.00412841	0.00154185	0.280234	0.0074	462690	-0.059	0.0087	0.277953	1.39091e-11	590823
rs576674	13	33554302	G	A	-0.00162632	0.00185182	0.168145	0.38	462690	0.0654	0.0097	0.167485	1.79184e-11	590823
rs735949	4	185716232	T	C	0.00103496	0.00199531	0.85932	0.6	462690	0.0711	0.0106	0.85885	1.94581e-11	590823
rs753270	10	80964975	T	C	0.00339468	0.00141263	0.416355	0.016	462690	-0.0528	0.0079	0.416465	2.70209e-11	590823
rs12617659	2	121309759	C	T	0.00105198	0.00195262	0.851855	0.59	462690	0.0685	0.0103	0.852762	2.82683e-11	590823
rs1050226	6	7281654	A	G	-0.00242129	0.00140894	0.591479	0.086	462690	0.0491	0.0074	0.593208	3.34195e-11	590823
rs4686471	3	187740899	T	C	0.000321019	0.00142623	0.389893	0.82	462690	-0.0534	0.0081	0.390225	4.28154e-11	590823
rs72892910	6	50816887	G	T	-0.00138175	0.00183826	0.827734	0.45	462690	-0.0648	0.0099	0.827606	6.42836e-11	590823
rs9844972	3	150097635	G	C	-0.00428437	0.00274042	0.928769	0.12	462690	-0.0956	0.0148	0.930277	1.02601e-10	590823
rs9369425	6	43810974	G	A	0.0016482	0.00152184	0.292588	0.28	462690	0.0546	0.0085	0.291815	1.12899e-10	590823
rs2493394	1	120471224	A	G	0.000762595	0.0022255	0.891651	0.73	462690	-0.073	0.0113	0.892662	1.15101e-10	590823
rs12299509	12	4406281	A	G	0.00150898	0.00138732	0.530648	0.28	462690	-0.0467	0.0073	0.521378	2.08699e-10	590823
rs622217	6	160766770	T	C	-0.00120307	0.00139	0.517131	0.39	462690	0.0485	0.0077	0.516068	3.12903e-10	590823
rs2058913	15	63831869	A	T	-0.000522158	0.00139984	0.433069	0.71	462690	0.0491	0.0078	0.434992	3.26099e-10	590823
rs4823182	22	44377442	A	G	8.6182e-05	0.00147141	0.666235	0.95	462690	-0.0482	0.0077	0.664252	3.35799e-10	590823
rs993380	4	83584496	A	G	-0.000824461	0.0014682	0.333069	0.57	462690	0.0507	0.0081	0.33445	4.58701e-10	590823
rs67232546	11	128398938	C	T	0.000941186	0.0017052	0.787486	0.58	462690	-0.0596	0.0096	0.790778	4.66101e-10	590823
rs7955901	12	71433293	C	T	0.000447266	0.00139657	0.443508	0.75	462690	0.0444	0.0072	0.443332	7.16094e-10	590823
rs2237892	11	2839751	C	T	-0.00569467	0.00282635	0.935881	0.044	462690	0.096	0.0157	0.93751	8.74601e-10	590823
rs9940149	16	300641	G	A	0.00165217	0.00180476	0.820465	0.36	462690	0.058	0.0095	0.821444	9.29095e-10	590823
rs2246618	6	31478986	C	T	0.00404874	0.00150009	0.693228	0.007	462690	-0.0513	0.0084	0.692747	1.20301e-09	590823
rs1758632	9	34025640	C	G	0.00320762	0.00142808	0.376518	0.025	462690	-0.0491	0.0081	0.376593	1.36e-09	590823
rs348330	1	229672955	G	A	-0.000170205	0.00144093	0.367833	0.91	462690	0.0487	0.0081	0.366549	1.86402e-09	590823
rs55966194	20	45599090	C	G	0.00272922	0.00154097	0.718089	0.077	462690	0.0526	0.0088	0.718688	2.25398e-09	590823
rs17405722	17	40542501	G	A	-0.00306697	0.00264087	0.925174	0.25	462690	-0.087	0.0146	0.925847	2.27798e-09	590823
rs1061813	5	14847331	G	A	0.00185579	0.00139024	0.464954	0.18	462690	0.0429	0.0073	0.462881	3.37202e-09	590823
rs2908282	7	44248828	G	A	-0.00434128	0.0018112	0.821445	0.017	462690	-0.0552	0.0094	0.822605	4.25001e-09	590823
rs7845219	8	95937502	T	C	0.000628498	0.00138704	0.504237	0.65	462690	0.0422	0.0072	0.507214	4.54496e-09	590823
rs16988333	22	30552813	A	G	0.0021812	0.00239771	0.908008	0.36	462690	0.0745	0.013	0.909597	9.16896e-09	590823
rs2867112	2	651349	T	G	0.0147832	0.00188747	0.834596	4.8e-15	462690	0.0568	0.0099	0.837918	9.60307e-09	590823
rs7786095	7	156983847	A	G	0.00152102	0.00225821	0.895124	0.5	462690	0.0743	0.0129	0.89614	9.64295e-09	590823
rs10114341	9	96919182	T	C	0.000898142	0.0013976	0.559729	0.52	462690	0.0409	0.0072	0.559246	1.15101e-08	590823
rs6785040	3	63897915	T	C	0.00359168	0.00193535	0.848691	0.063	462690	0.0633	0.0111	0.84934	1.26401e-08	590823
rs6059662	20	32675727	A	G	0.0035162	0.00146885	0.342519	0.017	462690	-0.0446	0.0079	0.336824	1.51199e-08	590823
rs13330951	16	69563842	A	G	0.00832726	0.0013897	0.515481	2.1e-09	462690	0.0456	0.0081	0.511686	1.53801e-08	590823
rs2294120	8	146003567	A	G	-0.00260678	0.00139219	0.544729	0.061	462690	0.0443	0.0079	0.544121	1.61801e-08	590823
rs7144011	14	79940383	G	T	0.00482924	0.00167169	0.778994	0.0039	462690	-0.0482	0.0085	0.778937	1.63599e-08	590823
rs6494307	15	62394690	C	G	-0.00126826	0.00140088	0.572892	0.37	462690	0.0443	0.0078	0.573775	1.66802e-08	590823
rs11098676	4	123833154	T	C	0.00432733	0.00169788	0.21035	0.011	462690	-0.054	0.0096	0.212361	2.02698e-08	590823
rs10740322	10	71485458	G	A	0.000473011	0.00149998	0.312789	0.75	462690	-0.0477	0.0085	0.312896	2.10902e-08	590823
rs7240767	18	7070642	T	C	-0.000251879	0.00142467	0.613088	0.86	462690	-0.0451	0.0081	0.616323	2.157e-08	590823
rs963740	13	51096095	A	T	-0.000117342	0.00151866	0.704331	0.94	462690	0.0479	0.0086	0.705701	2.23198e-08	590823
rs11925227	3	170766618	G	A	-0.00199299	0.00179037	0.812713	0.27	462690	0.0534	0.0095	0.816561	2.24999e-08	590823
rs4812829	20	42989267	G	A	-0.00233017	0.00189059	0.839796	0.22	462690	-0.0532	0.0095	0.839129	2.44298e-08	590823
rs1127655	1	117530507	C	T	0.00142822	0.00138773	0.470305	0.3	462690	0.0438	0.0079	0.470936	2.47098e-08	590823
rs17086692	4	53134293	G	T	0.000517769	0.00149765	0.689639	0.73	462690	0.0467	0.0084	0.686574	2.48102e-08	590823
rs3756784	6	131950233	T	G	-0.00438756	0.00177382	0.811061	0.013	462690	-0.0505	0.0091	0.814162	2.58899e-08	590823
rs7561798	2	228973660	A	G	-0.00223471	0.00138478	0.519053	0.11	462690	-0.04	0.0072	0.517829	2.79402e-08	590823
rs4622883	3	152188290	A	G	0.00152816	0.00138579	0.492745	0.27	462690	0.0435	0.0078	0.491456	3.01599e-08	590823
rs17411031	8	19852310	C	G	0.00417807	0.00157465	0.737682	0.008	462690	0.045	0.0081	0.738271	3.03501e-08	590823
rs17631783	17	61687600	C	T	0.00124756	0.00158103	0.737066	0.43	462690	0.0487	0.0089	0.73654	3.94903e-08	590823
rs62155874	2	105973094	A	G	-0.0169073	0.00208546	0.87336	5.2e-16	462690	-0.0592	0.0116	0.873905	3.12997e-07	590823
rs7807019	7	117543063	A	G	-0.0104211	0.00139062	0.540327	6.7e-14	462690	-0.0386	0.0079	0.53688	9.06192e-07	590823
rs6741228	2	22548774	T	C	0.00793282	0.00140363	0.433309	1.6e-08	462690	0.0355	0.0078	0.434222	6.12703e-06	590823
rs329120	5	133861756	C	T	0.00965704	0.00140509	0.580672	6.3e-12	462690	-0.0332	0.0079	0.5795	2.73401e-05	590823
rs624833	4	2881256	T	G	0.00928567	0.00150361	0.694697	6.6e-10	462690	0.0323	0.0085	0.692471	0.000147798	590823
rs17309874	11	27667236	G	A	-0.0112899	0.00158234	0.740357	9.7e-13	462690	-0.0308	0.0082	0.741598	0.000180198	590823
rs4731925	7	132664757	C	T	-0.00829239	0.00149022	0.315607	2.6e-08	462690	-0.029	0.0084	0.315646	0.000594101	590823
rs7766610	6	111707821	C	A	0.0125839	0.00179283	0.182634	2.2e-12	462690	0.0342	0.0101	0.183109	0.000706399	590823
rs10282292	7	111092478	C	T	0.00896219	0.0014469	0.361838	5.9e-10	462690	0.0266	0.0082	0.358673	0.00120801	590823
rs8614	17	27588806	C	A	-0.0114612	0.00179679	0.817489	1.8e-10	462690	0.0296	0.0095	0.817253	0.00192101	590823
rs12831617	12	84758368	C	T	-0.00918459	0.00163314	0.764305	1.9e-08	462690	-0.0278	0.0092	0.765063	0.00259801	590823
rs4949465	1	32221913	T	C	-0.0116055	0.00205788	0.869552	1.7e-08	462690	-0.0327	0.0118	0.874647	0.00544703	590823
rs860326	14	57342912	C	T	0.00833808	0.0014023	0.427696	2.7e-09	462690	0.0198	0.0079	0.42825	0.0120401	590823
rs74086911	12	50015942	G	A	0.0148021	0.00264197	0.925459	2.1e-08	462690	0.0379	0.0153	0.925842	0.01323	590823
rs7039819	9	82430418	G	A	0.00873433	0.00140501	0.427307	5.1e-10	462690	0.0194	0.008	0.428091	0.01461	590823
rs13016665	2	57995348	C	A	-0.00848745	0.0014118	0.576725	1.8e-09	462690	-0.0183	0.008	0.574415	0.0216202	590823
rs4391802	11	28674592	A	G	0.0103191	0.00152789	0.707464	1.4e-11	462690	0.0195	0.0087	0.708762	0.0243198	590823
rs359243	2	60475509	T	C	-0.00871975	0.00142539	0.392886	9.5e-10	462690	-0.0179	0.0081	0.393348	0.0264198	590823
rs71367545	18	77576337	G	A	-0.0103197	0.0017038	0.790533	1.4e-09	462690	-0.0199	0.0097	0.791764	0.0393904	590823
rs245774	5	170530930	A	G	-0.00901601	0.00155972	0.271691	7.4e-09	462690	-0.0182	0.0088	0.272366	0.0397503	590823
rs986391	5	166993972	G	A	0.0111388	0.0014379	0.366555	9.4e-15	462690	0.0164	0.0081	0.364996	0.04341	590823
rs4814873	20	19616429	C	T	0.00971214	0.00163637	0.76659	2.9e-09	462690	0.0188	0.0093	0.767305	0.0435001	590823
rs17576594	4	147952241	G	A	0.0109502	0.00155159	0.7235	1.7e-12	462690	-0.0183	0.0091	0.724999	0.0440595	590823
rs4957528	5	106420589	A	C	-0.0101225	0.00172212	0.208497	4.2e-09	462690	0.0193	0.0097	0.206065	0.0456899	590823
rs4571506	5	87756918	C	T	0.00787701	0.00139172	0.539523	1.5e-08	462690	0.0157	0.0079	0.540019	0.0465404	590823
rs7528604	1	66407352	G	A	0.00965269	0.00140141	0.565613	5.7e-12	462690	0.0155	0.0079	0.568321	0.0503605	590823
rs12202536	6	67475273	A	G	-0.00823391	0.00138601	0.512754	2.8e-09	462690	-0.0152	0.0078	0.513244	0.0528299	590823
rs9435340	1	107593201	T	A	0.00834773	0.00146424	0.344234	1.2e-08	462690	0.0159	0.0083	0.342891	0.0544503	590823
rs3896224	10	106467853	A	G	0.00962696	0.00141792	0.585286	1.1e-11	462690	0.0151	0.008	0.585496	0.0596005	590823
rs775758	3	77582005	A	T	0.00801379	0.00140266	0.432859	1.1e-08	462690	0.0146	0.0079	0.433399	0.0655904	590823
rs2678670	2	104469564	A	T	0.00873079	0.00138756	0.485528	3.1e-10	462690	0.0145	0.0079	0.486428	0.0656901	590823
rs72678864	4	112422145	G	A	0.0123829	0.0018387	0.828591	1.6e-11	462690	0.0175	0.0105	0.829255	0.0954993	590823
rs348809	20	59032097	A	G	-0.00828381	0.00145602	0.347637	1.3e-08	462690	-0.0133	0.0082	0.347514	0.1065	590823
rs12708665	16	24728227	A	G	-0.0090871	0.00153886	0.284632	3.5e-09	462690	-0.013	0.0087	0.285961	0.1345	590823
rs12623702	2	202885506	A	G	-0.00977238	0.00142787	0.613375	7.7e-12	462690	-0.0115	0.0081	0.615261	0.1562	590823
rs2401924	7	115057862	G	C	0.0105718	0.00138906	0.501955	2.7e-14	462690	0.011	0.0078	0.502212	0.1624	590823
rs12967855	18	35138245	A	G	0.0081887	0.00147934	0.331225	3.1e-08	462690	0.0116	0.0084	0.328735	0.1639	590823
rs326341	3	107811142	G	A	0.00943522	0.00139247	0.524943	1.2e-11	462690	0.0105	0.0078	0.525264	0.1773	590823
rs11783093	8	27425349	C	T	0.01571	0.00189655	0.838811	1.2e-16	462690	-0.0139	0.0107	0.840543	0.1924	590823
rs6962772	7	99081730	A	G	0.011064	0.00191645	0.845551	7.8e-09	462690	0.0132	0.0109	0.846921	0.227	590823
rs7519626	1	99514554	C	T	0.00842015	0.00147893	0.323676	1.2e-08	462690	0.0093	0.0083	0.324552	0.2628	590823
rs6957896	7	132309592	C	T	-0.00758434	0.00138695	0.503261	4.5e-08	462690	-0.0083	0.0078	0.503699	0.2876	590823
rs3811038	2	113240183	T	C	-0.00954466	0.00155745	0.723852	8.9e-10	462690	-0.0092	0.0088	0.724951	0.2987	590823
rs2838834	21	46665208	C	T	-0.00936489	0.00151488	0.699459	6.3e-10	462690	-0.0087	0.0084	0.700474	0.3047	590823
rs7155595	14	77502546	A	C	-0.00885162	0.00148508	0.674282	2.5e-09	462690	-0.0086	0.0085	0.675814	0.3113	590823
rs1246265	9	86761745	T	C	-0.00886526	0.00150907	0.30456	4.2e-09	462690	-0.0084	0.0085	0.304663	0.3241	590823
rs1050847	16	87443734	C	T	0.00797046	0.00140503	0.425845	1.4e-08	462690	-0.0076	0.0079	0.424545	0.3325	590823
rs11948770	5	13246336	T	C	-0.0102364	0.00164524	0.768248	4.9e-10	462690	-0.0085	0.0093	0.767893	0.3608	590823
rs4671357	2	60136176	T	C	-0.00944175	0.00138991	0.518819	1.1e-11	462690	-0.007	0.0078	0.517874	0.365	590823
rs4473348	2	182073742	A	T	-0.0104317	0.00159675	0.249978	6.4e-11	462690	-0.0076	0.0089	0.248151	0.3906	590823
rs67596067	17	50333733	G	A	-0.00887666	0.00145843	0.648812	1.2e-09	462690	-0.0068	0.0082	0.649386	0.4076	590823
rs1922018	7	3560401	C	T	0.0100328	0.00143771	0.364422	3e-12	462690	0.0066	0.0081	0.364436	0.4125	590823
rs6119897	20	31145415	G	A	-0.0128038	0.00162704	0.761716	3.6e-15	462690	-0.0073	0.0091	0.76033	0.4223	590823
rs10918701	1	162090536	G	A	0.00802389	0.00143191	0.372247	2.1e-08	462690	0.0062	0.0081	0.370314	0.4406	590823
rs10922907	1	91193049	A	T	0.0101748	0.00139495	0.45105	3e-13	462690	0.006	0.0079	0.451267	0.4484	590823
rs7553348	1	75005067	G	A	0.00963399	0.00139643	0.437656	5.2e-12	462690	0.0054	0.0072	0.437997	0.4547	590823
rs1931263	1	96175101	G	T	-0.00760874	0.0013858	0.510321	4e-08	462690	-0.0058	0.0078	0.507441	0.459	590823
rs8042849	15	78826180	C	T	0.0192164	0.00146183	0.34229	1.8e-39	462690	0.0058	0.0082	0.337857	0.4838	590823
rs421983	3	84892866	T	C	0.00870743	0.00138561	0.519028	3.3e-10	462690	-0.0054	0.0078	0.518607	0.4947	590823
rs9919670	11	112877304	G	A	-0.0152438	0.00142114	0.612185	7.6e-27	462690	-0.0047	0.008	0.610241	0.5612	590823
rs1221148	9	122046875	C	G	0.00916504	0.00140711	0.587062	7.3e-11	462690	0.0041	0.008	0.588522	0.6034	590823
rs35175834	15	47680815	G	A	-0.0164032	0.00169847	0.78844	4.6e-22	462690	-0.0049	0.0096	0.788542	0.6077	590823
rs4543592	9	3014254	T	C	-0.00866243	0.0013891	0.519912	4.5e-10	462690	0.0037	0.0078	0.522326	0.6339	590823
rs11210229	1	73860028	A	G	0.011702	0.00142273	0.383666	2e-16	462690	-0.0035	0.008	0.388313	0.6666	590823
rs2890772	2	146175106	G	T	-0.0136979	0.00140672	0.413181	2.1e-22	462690	0.0027	0.008	0.411621	0.7341	590823
rs73220544	3	131074511	A	C	-0.0108189	0.0019126	0.842295	1.5e-08	462690	-0.0031	0.0108	0.843059	0.7752	590823
rs6562474	13	67332812	C	G	0.00836914	0.0014611	0.650606	1e-08	462690	0.0022	0.0083	0.652026	0.7889	590823
rs549845	1	44076469	G	A	0.0112613	0.00150857	0.301161	8.3e-14	462690	0.0022	0.0085	0.300407	0.7977	590823
rs2675638	10	63576286	G	A	0.00849857	0.00140017	0.58057	1.3e-09	462690	0.0018	0.0078	0.58251	0.8219	590823
rs61796681	4	23678196	A	T	-0.0134163	0.00244752	0.912365	4.2e-08	462690	-0.0028	0.0138	0.912261	0.8379	590823
rs6778080	3	49317338	T	C	0.0111141	0.00156621	0.267372	1.3e-12	462690	0.0013	0.0088	0.268231	0.8827	590823
rs147412694	21	40719027	G	A	-0.0115726	0.00194865	0.850009	2.9e-09	462690	0.0012	0.011	0.852354	0.9162	590823
rs13153393	5	167604213	A	G	-0.0137451	0.00217329	0.883937	2.5e-10	462690	-0.0012	0.0123	0.886061	0.9253	590823
rs2062882	8	91839576	G	A	-0.0081103	0.00141998	0.586782	1.1e-08	462690	-0.0007	0.0081	0.589285	0.9284	590823
rs12244388	10	104640052	G	A	-0.0132503	0.00146413	0.661124	1.4e-19	462690	-0.0007	0.0083	0.660526	0.9326	590823
rs3742365	14	104198251	T	C	-0.0107929	0.0014159	0.595136	2.5e-14	462690	-0.0005	0.0079	0.595784	0.9492	590823
rs317021	4	35418368	T	A	-0.011567	0.00179087	0.814287	1.1e-10	462690	-0.0003	0.0101	0.816961	0.9789	590823
rs13296519	9	128471924	G	T	-0.00970128	0.00141888	0.606385	8.1e-12	462690	-0.0002	0.0079	0.607227	0.9845	590823
					Lifetime smoking					Obesity Class I
rs113382419	9	136467344	C	A	-0.0282339	0.00221376	0.889325	3e-37	462690	0.046	0.03	0.968	0.13	74238
rs35175834	15	47681384	G	A	-0.0164032	0.00169847	0.78844	4.6e-22	462690	0.0039	0.015	0.732	0.79	96915
rs9919670	11	112877304	G	A	-0.0152438	0.00142114	0.612185	7.6e-27	462690	0.048	0.013	0.6	0.000140001	98193
rs13393304	2	637830	A	G	-0.0142051	0.00183158	0.172192	8.8e-15	462690	-0.18	0.017	0.11	9.5e-27	93304
rs13153393	5	167622914	A	G	-0.0137451	0.00217329	0.883937	2.5e-10	462690	-0.017	0.02	0.875	0.39	93720
rs12244388	10	104667406	G	A	-0.0132503	0.00146413	0.661124	1.4e-19	462690	-0.013	0.012	0.602	0.28	98692
rs6119897	20	31145415	G	A	-0.0128038	0.00162704	0.761716	3.6e-15	462690	-0.014	0.014	0.833	0.33	96123
rs17553262	10	92912773	A	C	-0.0127323	0.00218148	0.884605	5.3e-09	462690	0.02	0.024	0.92	0.4	89011
rs4949465	1	32178489	T	C	-0.0116055	0.00205788	0.869552	1.7e-08	462690	-0.012	0.018	0.797	0.51	95706
rs147412694	21	40719027	G	A	-0.0115726	0.00194865	0.850009	2.9e-09	462690	-0.014	0.02	0.905	0.46	90251
rs8614	17	27588806	C	A	-0.0114612	0.00179679	0.817489	1.8e-10	462690	-0.0039	0.017	0.867	0.82	96135
rs10226228	7	32315613	A	G	-0.0114099	0.00143702	0.62964	2e-15	462690	-0.017	0.013	0.633	0.19	97685
rs17309874	11	27667236	G	A	-0.0112899	0.00158234	0.740357	9.7e-13	462690	-0.088	0.014	0.712	9.1e-10	97419
rs3742365	14	104198251	T	C	-0.0107929	0.0014159	0.595136	2.5e-14	462690	-0.019	0.013	0.575	0.13	98638
rs4473348	2	182073742	A	T	-0.0104317	0.00159675	0.249978	6.4e-11	462690	-0.034	0.015	0.205	0.0219999	96910
rs7807019	7	117543063	A	G	-0.0104211	0.00139062	0.540327	6.7e-14	462690	0.011	0.012	0.558	0.38	98366
rs71367545	18	77580712	G	A	-0.0103197	0.0017038	0.790533	1.4e-09	462690	-0.038	0.017	0.831	0.0230001	95057
rs11948770	5	13246336	T	C	-0.0102364	0.00164524	0.768248	4.9e-10	462690	-0.021	0.015	0.759	0.16	97337
rs202645	22	41811620	A	G	-0.0101598	0.00172497	0.202939	3.9e-09	462690	0.034	0.015	0.25	0.025	96073
rs4957528	5	106420589	A	C	-0.0101225	0.00172212	0.208497	4.2e-09	462690	0.0075	0.016	0.267	0.64	96283
rs11255908	10	8802912	T	G	-0.0100713	0.00158809	0.743485	2.3e-10	462690	0.02	0.015	0.8	0.17	97134
rs136233	22	31212410	A	G	-0.00995614	0.00176918	0.809084	1.8e-08	462690	-0.03	0.016	0.9	0.0649995	95373
rs10879871	12	75380511	T	G	-0.00957988	0.00145803	0.343436	5e-11	462690	0.0069	0.013	0.392	0.6	98247
rs3811038	2	113240183	T	C	-0.00954466	0.00155745	0.723852	8.9e-10	462690	-0.017	0.014	0.733	0.23	97373
rs4671357	2	60136176	T	C	-0.00944175	0.00138991	0.518819	1.1e-11	462690	0.017	0.012	0.533	0.18	98644
rs2838834	21	46665208	C	T	-0.00936489	0.00151488	0.699459	6.3e-10	462690	-0.025	0.014	0.667	0.0729995	95921
rs12831617	12	84924284	C	T	-0.00918459	0.00163314	0.764305	1.9e-08	462690	-0.0086	0.015	0.767	0.58	96623
rs245774	5	170535815	A	G	-0.00901601	0.00155972	0.271691	7.4e-09	462690	-0.022	0.014	0.293	0.12	97710
rs67596067	17	50341112	G	A	-0.00887666	0.00145843	0.648812	1.2e-09	462690	0.038	0.013	0.608	0.004	97454
rs6779302	3	16863267	G	T	-0.00875253	0.0014392	0.632921	1.2e-09	462690	-0.02	0.013	0.638	0.11	98627
rs359243	2	60480973	T	C	-0.00871975	0.00142539	0.392886	9.5e-10	462690	-0.018	0.013	0.375	0.16	98649
rs4543592	9	3014254	T	C	-0.00866243	0.0013891	0.519912	4.5e-10	462690	0.036	0.013	0.482	0.00430002	98627
rs4731925	7	132675441	C	T	-0.00829239	0.00149022	0.315607	2.6e-08	462690	0.004	0.013	0.317	0.77	97443
rs348809	20	59034091	A	G	-0.00828381	0.00145602	0.347637	1.3e-08	462690	-0.0078	0.013	0.347	0.56	92608
rs3769949	2	166199284	T	A	-0.00825646	0.00138563	0.527845	2.5e-09	462690	-0.011	0.013	0.467	0.38	97145
rs12202536	6	67519342	A	G	-0.00823391	0.00138601	0.512754	2.8e-09	462690	0.024	0.012	0.5	0.0479999	98540
rs2062882	8	91839576	G	A	-0.0081103	0.00141998	0.586782	1.1e-08	462690	0.0013	0.013	0.642	0.92	98664
rs1193237	1	7526486	G	C	-0.00776138	0.00139716	0.439176	2.8e-08	462690	-0.017	0.012	0.395	0.18	98595
rs1931263	1	96175101	G	T	-0.00760874	0.0013858	0.510321	4e-08	462690	-0.02	0.013	0.508	0.13	98518
rs6957896	7	132309592	C	T	-0.00758434	0.00138695	0.503261	4.5e-08	462690	0.0039	0.013	0.554	0.760001	98333
rs527248	1	177875514	A	G	-0.00672927	0.00170272	0.790948	7.7e-05	462690	-0.11	0.016	0.737	6.3e-13	96419
rs10182181	2	25150296	A	G	-0.00507954	0.00138534	0.513756	0.00025	462690	-0.073	0.012	0.5	3.3e-09	98635
rs523288	18	57848369	A	T	-0.00353344	0.00163535	0.7658	0.031	462690	-0.13	0.015	0.712	1.8e-19	95478
rs29939	19	34310800	A	G	-0.00207216	0.00148186	0.32583	0.16	462690	-0.072	0.013	0.333	4.2e-08	96557
rs987237	6	50803050	A	G	-0.00107246	0.00180447	0.820421	0.55	462690	-0.13	0.016	0.902	1e-16	95109
rs9816226	3	185834499	A	T	-0.000464754	0.00178645	0.185187	0.79	462690	-0.11	0.016	0.149	1e-11	96354
rs7141420	14	79899454	C	T	0.000747763	0.00139623	0.483372	0.59	462690	-0.079	0.012	0.379	2.3e-10	98622
rs11075989	16	53819877	C	T	0.00111357	0.00141776	0.605389	0.43	462690	-0.21	0.012	0.593	5e-67	98684
rs4929923	11	8639200	T	C	0.00125178	0.00144683	0.354905	0.39	462690	-0.075	0.013	0.271	8e-09	98328
rs12444979	16	19933600	C	T	0.00184059	0.00198281	0.857404	0.35	462690	0.1	0.018	0.94	6.6e-08	94140
rs13130484	4	45175691	C	T	0.00226661	0.00140079	0.566327	0.11	462690	-0.11	0.013	0.576	3.4e-16	98425
rs2307111	5	75003678	T	C	0.00290663	0.00141766	0.605014	0.04	462690	0.069	0.013	0.575	3.3e-08	98488
rs7138803	12	50247468	G	A	0.00365834	0.00143474	0.63081	0.011	462690	-0.084	0.013	0.558	2.6e-11	98653
rs8028313	15	68043057	C	G	0.00411198	0.00166421	0.776524	0.013	462690	0.1	0.015	0.78	1.7e-11	96843
rs4571506	5	87764618	C	T	0.00787701	0.00139172	0.539523	1.5e-08	462690	0.021	0.012	0.567	0.0819993	98652
rs1050847	16	87443734	C	T	0.00797046	0.00140503	0.425845	1.4e-08	462690	-0.011	0.013	0.405	0.39	98350
rs775758	3	77582005	A	T	0.00801379	0.00140266	0.432859	1.1e-08	462690	0.043	0.013	0.45	0.000659994	98538
rs10918701	1	162094732	G	A	0.00802389	0.00143191	0.372247	2.1e-08	462690	0.026	0.013	0.375	0.0409996	98617
rs10823968	10	74741181	A	T	0.00813544	0.00145258	0.632969	2.1e-08	462690	-0.017	0.014	0.669	0.23	97713
rs12967855	18	35138245	A	G	0.0081887	0.00147934	0.331225	3.1e-08	462690	0.0036	0.013	0.383	0.79	96922
rs860326	14	57349958	C	T	0.00833808	0.0014023	0.427696	2.7e-09	462690	0.011	0.012	0.491	0.36	98683
rs9435340	1	107597988	T	A	0.00834773	0.00146424	0.344234	1.2e-08	462690	0.024	0.013	0.367	0.0659994	97447
rs732083	17	37843859	G	A	0.00834823	0.00147311	0.333362	1.5e-08	462690	-0.001	0.014	0.283	0.94	97324
rs6562474	13	67342862	C	G	0.00836914	0.0014611	0.650606	1e-08	462690	-0.021	0.014	0.741	0.14	97056
rs10052591	5	50814632	T	C	0.00839979	0.00140216	0.573358	2.1e-09	462690	0.007	0.012	0.475	0.57	98668
rs7519626	1	99524696	C	T	0.00842015	0.00147893	0.323676	1.2e-08	462690	0.0031	0.013	0.314	0.81	98624
rs2675638	10	63576286	G	A	0.00849857	0.00140017	0.58057	1.3e-09	462690	0.022	0.012	0.592	0.0749998	98425
rs7077678	10	104438565	C	T	0.00855025	0.00143575	0.623429	2.6e-09	462690	-0.037	0.013	0.608	0.0032	98663
rs13009008	2	174067180	A	G	0.00863272	0.00147329	0.327713	4.6e-09	462690	0.023	0.013	0.319	0.0819993	98385
rs7039819	9	82433798	G	A	0.00873433	0.00140501	0.427307	5.1e-10	462690	-0.016	0.012	0.448	0.2	98694
rs10282292	7	111092478	C	T	0.00896219	0.0014469	0.361838	5.9e-10	462690	0.02	0.013	0.356	0.12	98271
rs2254710	6	37477605	C	A	0.00899636	0.00163085	0.236356	3.5e-08	462690	-0.011	0.015	0.3	0.450001	96991
rs11768481	7	96630637	C	A	0.00901238	0.00147464	0.666168	9.9e-10	462690	0.0016	0.015	0.636	0.91	94574
rs1221148	9	122046875	C	G	0.00916504	0.00140711	0.587062	7.3e-11	462690	-0.022	0.013	0.492	0.0850002	98426
rs1933270	1	49977965	T	G	0.00921831	0.00143808	0.363726	1.5e-10	462690	0.028	0.015	0.353	0.0710003	69105
rs889398	16	69556715	C	T	0.0092407	0.00141367	0.588005	6.3e-11	462690	0.04	0.013	0.573	0.00129999	98634
rs624833	4	2881256	T	G	0.00928567	0.00150361	0.694697	6.6e-10	462690	0.0011	0.013	0.667	0.93	97865
rs326341	3	107811142	G	A	0.00943522	0.00139247	0.524943	1.2e-11	462690	0.0055	0.015	0.534	0.719999	68894
rs11861214	16	750107	G	T	0.00945079	0.00168455	0.78364	2e-08	462690	0.025	0.015	0.775	0.1	90529
rs6935954	6	26255451	A	G	0.0095817	0.00140192	0.421108	8.2e-12	462690	-0.0002	0.013	0.408	0.99	98693
rs75742406	11	17085192	G	A	0.00961948	0.00158486	0.738854	1.3e-09	462690	0.018	0.014	0.733	0.19	97434
rs3896224	10	106467853	A	G	0.00962696	0.00141792	0.585286	1.1e-11	462690	0.012	0.013	0.575	0.33	98686
rs7553348	1	75005067	G	A	0.00963399	0.00139643	0.437656	5.2e-12	462690	0.058	0.013	0.432	3.4e-06	98565
rs7528604	1	66407352	G	A	0.00965269	0.00140141	0.565613	5.7e-12	462690	0.029	0.012	0.525	0.02	98658
rs329120	5	133861756	C	T	0.00965704	0.00140509	0.580672	6.3e-12	462690	0.019	0.015	0.629	0.21	69305
rs4814873	20	19616837	C	T	0.00971214	0.00163637	0.76659	2.9e-09	462690	0.0098	0.015	0.883	0.52	96136
rs1922018	7	3560401	C	T	0.0100328	0.00143771	0.364422	3e-12	462690	-0.015	0.013	0.368	0.26	96840
rs4391802	11	28674592	A	G	0.0103191	0.00152789	0.707464	1.4e-11	462690	0.021	0.014	0.653	0.15	96688
rs2401924	7	115094152	G	C	0.0105718	0.00138906	0.501955	2.7e-14	462690	-0.0027	0.012	0.508	0.83	98690
rs17576594	4	147952241	G	A	0.0109502	0.00155159	0.7235	1.7e-12	462690	0.012	0.014	0.717	0.38	97411
rs6962772	7	99081730	A	G	0.011064	0.00191645	0.845551	7.8e-09	462690	0.022	0.017	0.842	0.19	96927
rs6778080	3	49317338	T	C	0.0111141	0.00156621	0.267372	1.3e-12	462690	-0.014	0.014	0.3	0.31	97127
rs986391	5	166993972	G	A	0.0111388	0.0014379	0.366555	9.4e-15	462690	-0.017	0.013	0.321	0.19	98623
rs549845	1	44078384	G	A	0.0112613	0.00150857	0.301161	8.3e-14	462690	0.0031	0.013	0.4	0.81	97983
rs11210229	1	73860028	A	G	0.011702	0.00142273	0.383666	2e-16	462690	-0.0071	0.013	0.415	0.57	98282
rs72678864	4	112503872	G	A	0.0123829	0.0018387	0.828591	1.6e-11	462690	-0.015	0.018	0.892	0.4	95898
rs7766610	6	111707821	C	A	0.0125839	0.00179283	0.182634	2.2e-12	462690	-0.0005	0.015	0.172	0.97	96728
rs11783093	8	27425349	C	T	0.01571	0.00189655	0.838811	1.2e-16	462690	0.0031	0.017	0.833	0.86	94503
rs8042849	15	78851615	C	T	0.0192164	0.00146183	0.34229	1.8e-39	462690	-0.024	0.013	0.425	0.0690001	98336
					Lifetime smoking					Obesity Class II
rs11075989	16	53819877	C	T	0.00111357	0.00141776	0.605389	0.43	462690	-0.29	0.019	0.593	8.4e-51	71976
rs13393304	2	637830	A	G	-0.0142051	0.00183158	0.172192	8.8e-15	462690	-0.23	0.027	0.11	2.7e-18	64190
rs523288	18	57848369	A	T	-0.00353344	0.00163535	0.7658	0.031	462690	-0.17	0.023	0.712	7.1e-14	68783
rs987237	6	50803050	A	G	-0.00107246	0.00180447	0.820421	0.55	462690	-0.17	0.025	0.902	1.3e-11	64766
rs7138803	12	50247468	G	A	0.00365834	0.00143474	0.63081	0.011	462690	-0.13	0.019	0.558	2e-11	71541
rs527248	1	177875514	A	G	-0.00672927	0.00170272	0.790948	7.7e-05	462690	-0.16	0.024	0.737	3.8e-11	66373
rs13130484	4	45175691	C	T	0.00226661	0.00140079	0.566327	0.11	462690	-0.12	0.02	0.576	1.6e-09	71761
rs9816226	3	185834499	A	T	-0.000464754	0.00178645	0.185187	0.79	462690	-0.15	0.025	0.149	5.5e-09	65578
rs12444979	16	19933600	C	T	0.00184059	0.00198281	0.857404	0.35	462690	0.17	0.03	0.94	6.8e-09	62287
rs2307111	5	75003678	T	C	0.00290663	0.00141766	0.605014	0.04	462690	0.093	0.019	0.575	1e-06	71811
rs10182181	2	25150296	A	G	-0.00507954	0.00138534	0.513756	0.00025	462690	-0.092	0.019	0.5	1.1e-06	72337
rs8028313	15	68043057	C	G	0.00411198	0.00166421	0.776524	0.013	462690	0.12	0.024	0.78	1.1e-06	67384
rs29939	19	34310800	A	G	-0.00207216	0.00148186	0.32583	0.16	462690	-0.094	0.02	0.333	3.1e-06	70854
rs7141420	14	79899454	C	T	0.000747763	0.00139623	0.483372	0.59	462690	-0.085	0.019	0.379	6.8e-06	72326
rs4929923	11	8639200	T	C	0.00125178	0.00144683	0.354905	0.39	462690	-0.087	0.02	0.271	1.2e-05	71349
rs17309874	11	27667236	G	A	-0.0112899	0.00158234	0.740357	9.7e-13	462690	-0.085	0.022	0.712	0.00012	69683
rs775758	3	77582005	A	T	0.00801379	0.00140266	0.432859	1.1e-08	462690	0.068	0.019	0.45	0.000420001	72305
rs9919670	11	112877304	G	A	-0.0152438	0.00142114	0.612185	7.6e-27	462690	0.062	0.019	0.6	0.00129999	72172
rs67596067	17	50341112	G	A	-0.00887666	0.00145843	0.648812	1.2e-09	462690	0.059	0.02	0.608	0.00350002	71565
rs889398	16	69556715	C	T	0.0092407	0.00141367	0.588005	6.3e-11	462690	0.055	0.019	0.573	0.004	71928
rs1933270	1	49977965	T	G	0.00921831	0.00143808	0.363726	1.5e-10	462690	0.059	0.023	0.353	0.0109999	51667
rs7553348	1	75005067	G	A	0.00963399	0.00139643	0.437656	5.2e-12	462690	0.046	0.019	0.432	0.015	72282
rs329120	5	133861756	C	T	0.00965704	0.00140509	0.580672	6.3e-12	462690	0.051	0.023	0.629	0.0239999	51733
rs348809	20	59034091	A	G	-0.00828381	0.00145602	0.347637	1.3e-08	462690	-0.045	0.021	0.347	0.0299999	68114
rs136233	22	31212410	A	G	-0.00995614	0.00176918	0.809084	1.8e-08	462690	-0.054	0.025	0.9	0.0299999	65490
rs4543592	9	3014254	T	C	-0.00866243	0.0013891	0.519912	4.5e-10	462690	0.037	0.019	0.482	0.0490004	71921
rs202645	22	41811620	A	G	-0.0101598	0.00172497	0.202939	3.9e-09	462690	0.045	0.024	0.25	0.061	65097
rs4473348	2	182073742	A	T	-0.0104317	0.00159675	0.249978	6.4e-11	462690	-0.042	0.023	0.205	0.0719996	69443
rs1931263	1	96175101	G	T	-0.00760874	0.0013858	0.510321	4e-08	462690	-0.035	0.02	0.508	0.0729995	72284
rs10282292	7	111092478	C	T	0.00896219	0.0014469	0.361838	5.9e-10	462690	0.036	0.02	0.356	0.0749998	71565
rs4571506	5	87764618	C	T	0.00787701	0.00139172	0.539523	1.5e-08	462690	0.032	0.019	0.567	0.0870001	71965
rs359243	2	60480973	T	C	-0.00871975	0.00142539	0.392886	9.5e-10	462690	-0.032	0.019	0.375	0.0969996	71950
rs245774	5	170535815	A	G	-0.00901601	0.00155972	0.271691	7.4e-09	462690	-0.034	0.021	0.293	0.11	71220
rs4391802	11	28674592	A	G	0.0103191	0.00152789	0.707464	1.4e-11	462690	0.034	0.022	0.653	0.12	69575
rs4949465	1	32178489	T	C	-0.0116055	0.00205788	0.869552	1.7e-08	462690	-0.045	0.029	0.797	0.12	61034
rs11861214	16	750107	G	T	0.00945079	0.00168455	0.78364	2e-08	462690	0.035	0.024	0.775	0.14	65378
rs3742365	14	104198251	T	C	-0.0107929	0.0014159	0.595136	2.5e-14	462690	-0.027	0.019	0.575	0.15	71527
rs6562474	13	67342862	C	G	0.00836914	0.0014611	0.650606	1e-08	462690	-0.031	0.021	0.741	0.15	70930
rs1221148	9	122046875	C	G	0.00916504	0.00140711	0.587062	7.3e-11	462690	-0.027	0.019	0.492	0.16	71836
rs860326	14	57349958	C	T	0.00833808	0.0014023	0.427696	2.7e-09	462690	0.027	0.019	0.491	0.16	72368
rs12202536	6	67519342	A	G	-0.00823391	0.00138601	0.512754	2.8e-09	462690	0.026	0.019	0.5	0.16	72270
rs10918701	1	162094732	G	A	0.00802389	0.00143191	0.372247	2.1e-08	462690	0.027	0.019	0.375	0.16	71222
rs2838834	21	46665208	C	T	-0.00936489	0.00151488	0.699459	6.3e-10	462690	-0.029	0.021	0.667	0.17	69578
rs10226228	7	32315613	A	G	-0.0114099	0.00143702	0.62964	2e-15	462690	-0.027	0.02	0.633	0.18	70297
rs9435340	1	107597988	T	A	0.00834773	0.00146424	0.344234	1.2e-08	462690	0.027	0.02	0.367	0.18	70982
rs113382419	9	136467344	C	A	-0.0282339	0.00221376	0.889325	3e-37	462690	0.064	0.049	0.968	0.19	44238
rs624833	4	2881256	T	G	0.00928567	0.00150361	0.694697	6.6e-10	462690	-0.025	0.02	0.667	0.21	71249
rs4957528	5	106420589	A	C	-0.0101225	0.00172212	0.208497	4.2e-09	462690	0.031	0.025	0.267	0.21	68985
rs11210229	1	73860028	A	G	0.011702	0.00142273	0.383666	2e-16	462690	-0.024	0.019	0.415	0.22	71845
rs2401924	7	115094152	G	C	0.0105718	0.00138906	0.501955	2.7e-14	462690	-0.023	0.019	0.508	0.22	72380
rs8042849	15	78851615	C	T	0.0192164	0.00146183	0.34229	1.8e-39	462690	-0.024	0.02	0.425	0.23	71457
rs71367545	18	77580712	G	A	-0.0103197	0.0017038	0.790533	1.4e-09	462690	-0.032	0.026	0.831	0.23	64826
rs12244388	10	104667406	G	A	-0.0132503	0.00146413	0.661124	1.4e-19	462690	-0.022	0.019	0.602	0.25	71569
rs10052591	5	50814632	T	C	0.00839979	0.00140216	0.573358	2.1e-09	462690	0.021	0.019	0.475	0.26	71965
rs3811038	2	113240183	T	C	-0.00954466	0.00155745	0.723852	8.9e-10	462690	-0.023	0.021	0.733	0.28	69954
rs3769949	2	166199284	T	A	-0.00825646	0.00138563	0.527845	2.5e-09	462690	-0.021	0.019	0.467	0.28	70919
rs13153393	5	167622914	A	G	-0.0137451	0.00217329	0.883937	2.5e-10	462690	-0.034	0.032	0.875	0.29	59051
rs7077678	10	104438565	C	T	0.00855025	0.00143575	0.623429	2.6e-09	462690	-0.019	0.019	0.608	0.32	71952
rs4731925	7	132675441	C	T	-0.00829239	0.00149022	0.315607	2.6e-08	462690	-0.019	0.021	0.317	0.36	71247
rs2675638	10	63576286	G	A	0.00849857	0.00140017	0.58057	1.3e-09	462690	0.017	0.019	0.592	0.38	71508
rs6119897	20	31145415	G	A	-0.0128038	0.00162704	0.761716	3.6e-15	462690	-0.019	0.022	0.833	0.39	69533
rs1193237	1	7526486	G	C	-0.00776138	0.00139716	0.439176	2.8e-08	462690	-0.016	0.019	0.395	0.39	71927
rs11255908	10	8802912	T	G	-0.0100713	0.00158809	0.743485	2.3e-10	462690	0.019	0.023	0.8	0.41	66952
rs7519626	1	99524696	C	T	0.00842015	0.00147893	0.323676	1.2e-08	462690	0.016	0.02	0.314	0.42	71951
rs4814873	20	19616837	C	T	0.00971214	0.00163637	0.76659	2.9e-09	462690	0.018	0.024	0.883	0.43	66081
rs2062882	8	91839576	G	A	-0.0081103	0.00141998	0.586782	1.1e-08	462690	0.015	0.019	0.642	0.43	71955
rs6778080	3	49317338	T	C	0.0111141	0.00156621	0.267372	1.3e-12	462690	0.017	0.021	0.3	0.44	70521
rs7807019	7	117543063	A	G	-0.0104211	0.00139062	0.540327	6.7e-14	462690	0.014	0.019	0.558	0.46	72351
rs7528604	1	66407352	G	A	0.00965269	0.00140141	0.565613	5.7e-12	462690	0.014	0.019	0.525	0.46	71967
rs10823968	10	74741181	A	T	0.00813544	0.00145258	0.632969	2.1e-08	462690	-0.015	0.022	0.669	0.49	71369
rs12831617	12	84924284	C	T	-0.00918459	0.00163314	0.764305	1.9e-08	462690	0.016	0.024	0.767	0.5	66669
rs11783093	8	27425349	C	T	0.01571	0.00189655	0.838811	1.2e-16	462690	-0.018	0.027	0.833	0.51	64987
rs1050847	16	87443734	C	T	0.00797046	0.00140503	0.425845	1.4e-08	462690	-0.012	0.019	0.405	0.53	71780
rs326341	3	107811142	G	A	0.00943522	0.00139247	0.524943	1.2e-11	462690	0.014	0.023	0.534	0.54	51486
rs6935954	6	26255451	A	G	0.0095817	0.00140192	0.421108	8.2e-12	462690	-0.01	0.019	0.408	0.59	71980
rs2254710	6	37477605	C	A	0.00899636	0.00163085	0.236356	3.5e-08	462690	-0.011	0.022	0.3	0.62	70816
rs6957896	7	132309592	C	T	-0.00758434	0.00138695	0.503261	4.5e-08	462690	-0.0097	0.019	0.554	0.62	71736
rs986391	5	166993972	G	A	0.0111388	0.0014379	0.366555	9.4e-15	462690	-0.0094	0.02	0.321	0.630001	71624
rs17553262	10	92912773	A	C	-0.0127323	0.00218148	0.884605	5.3e-09	462690	0.018	0.04	0.92	0.649999	48522
rs12967855	18	35138245	A	G	0.0081887	0.00147934	0.331225	3.1e-08	462690	0.0094	0.021	0.383	0.649999	70278
rs7039819	9	82433798	G	A	0.00873433	0.00140501	0.427307	5.1e-10	462690	-0.0082	0.019	0.448	0.67	72379
rs732083	17	37843859	G	A	0.00834823	0.00147311	0.333362	1.5e-08	462690	-0.0086	0.021	0.283	0.68	71213
rs72678864	4	112503872	G	A	0.0123829	0.0018387	0.828591	1.6e-11	462690	-0.011	0.028	0.892	0.709999	65379
rs11948770	5	13246336	T	C	-0.0102364	0.00164524	0.768248	4.9e-10	462690	-0.0087	0.023	0.759	0.709999	67299
rs35175834	15	47681384	G	A	-0.0164032	0.00169847	0.78844	4.6e-22	462690	0.008	0.023	0.732	0.719999	69253
rs17576594	4	147952241	G	A	0.0109502	0.00155159	0.7235	1.7e-12	462690	0.0075	0.021	0.717	0.719999	70250
rs147412694	21	40719027	G	A	-0.0115726	0.00194865	0.850009	2.9e-09	462690	0.0087	0.031	0.905	0.780001	60713
rs6779302	3	16863267	G	T	-0.00875253	0.0014392	0.632921	1.2e-09	462690	-0.0047	0.019	0.638	0.81	71935
rs7766610	6	111707821	C	A	0.0125839	0.00179283	0.182634	2.2e-12	462690	0.0057	0.024	0.172	0.82	65573
rs10879871	12	75380511	T	G	-0.00957988	0.00145803	0.343436	5e-11	462690	0.0044	0.02	0.392	0.82	71551
rs3896224	10	106467853	A	G	0.00962696	0.00141792	0.585286	1.1e-11	462690	0.0037	0.019	0.575	0.85	71973
rs13009008	2	174067180	A	G	0.00863272	0.00147329	0.327713	4.6e-09	462690	-0.0037	0.02	0.319	0.85	71395
rs11768481	7	96630637	C	A	0.00901238	0.00147464	0.666168	9.9e-10	462690	0.004	0.022	0.636	0.86	69588
rs8614	17	27588806	C	A	-0.0114612	0.00179679	0.817489	1.8e-10	462690	0.0042	0.026	0.867	0.87	65543
rs1922018	7	3560401	C	T	0.0100328	0.00143771	0.364422	3e-12	462690	-0.0025	0.02	0.368	0.9	70396
rs4671357	2	60136176	T	C	-0.00944175	0.00138991	0.518819	1.1e-11	462690	-0.0018	0.019	0.533	0.92	72361
rs549845	1	44078384	G	A	0.0112613	0.00150857	0.301161	8.3e-14	462690	-0.0019	0.02	0.4	0.93	71434
rs6962772	7	99081730	A	G	0.011064	0.00191645	0.845551	7.8e-09	462690	-0.0023	0.027	0.842	0.93	62336
rs75742406	11	17085192	G	A	0.00961948	0.00158486	0.738854	1.3e-09	462690	0.0016	0.021	0.733	0.94	70084
					Lifetime smoking					Obesity Class III
rs10052591	5	50812738	T	C	0.00839979	0.00140216	0.573358	2.1e-09	462690	0.063	0.034	0.475	0.0589997	48149
rs10182181	2	25150296	A	G	-0.00507954	0.00138534	0.513756	0.00025	462690	-0.098	0.034	0.5	0.00340001	48760
rs10226228	7	32315613	A	G	-0.0114099	0.00143702	0.62964	2e-15	462690	0.029	0.038	0.633	0.44	40325
rs10282292	7	111092478	C	T	0.00896219	0.0014469	0.361838	5.9e-10	462690	0.038	0.037	0.356	0.3	44179
rs1050847	16	87443734	C	T	0.00797046	0.00140503	0.425845	1.4e-08	462690	-0.027	0.034	0.405	0.44	48329
rs10823968	10	74738269	A	T	0.00813544	0.00145258	0.632969	2.1e-08	462690	-0.048	0.038	0.669	0.2	47366
rs10879871	12	75380511	T	G	-0.00957988	0.00145803	0.343436	5e-11	462690	-0.0076	0.036	0.392	0.83	45368
rs10918701	1	162090536	G	A	0.00802389	0.00143191	0.372247	2.1e-08	462690	0.099	0.035	0.375	0.00530005	44182
rs11075989	16	53819877	C	T	0.00111357	0.00141776	0.605389	0.43	462690	-0.35	0.034	0.593	1.9e-24	46707
rs11210229	1	73860028	A	G	0.011702	0.00142273	0.383666	2e-16	462690	-0.025	0.035	0.415	0.48	45929
rs11255908	10	8802912	T	G	-0.0100713	0.00158809	0.743485	2.3e-10	462690	0.065	0.043	0.8	0.14	37744
rs113382419	9	136463019	C	A	-0.0282339	0.00221376	0.889325	3e-37	462690	0.099	0.082	0.968	0.23	31764
rs11768481	7	96629103	C	A	0.00901238	0.00147464	0.666168	9.9e-10	462690	-0.0004	0.041	0.636	0.99	44852
rs11783093	8	27425349	C	T	0.01571	0.00189655	0.838811	1.2e-16	462690	0.019	0.053	0.833	0.719999	32469
rs11861214	16	746611	G	T	0.00945079	0.00168455	0.78364	2e-08	462690	0.0099	0.045	0.775	0.82	36206
rs1193237	1	7526486	G	C	-0.00776138	0.00139716	0.439176	2.8e-08	462690	-0.087	0.034	0.395	0.01	47609
rs11948770	5	13246336	T	C	-0.0102364	0.00164524	0.768248	4.9e-10	462690	-0.11	0.044	0.759	0.0109999	37363
rs12202536	6	67475273	A	G	-0.00823391	0.00138601	0.512754	2.8e-09	462690	-0.002	0.033	0.5	0.95	48841
rs1221148	9	122046875	C	G	0.00916504	0.00140711	0.587062	7.3e-11	462690	0.026	0.035	0.492	0.47	46673
rs12244388	10	104640052	G	A	-0.0132503	0.00146413	0.661124	1.4e-19	462690	-0.052	0.034	0.602	0.13	47093
rs12444979	16	19933600	C	T	0.00184059	0.00198281	0.857404	0.35	462690	0.19	0.06	0.94	0.0015	31546
rs12831617	12	84758368	C	T	-0.00918459	0.00163314	0.764305	1.9e-08	462690	-0.017	0.045	0.767	0.709999	37744
rs12967855	18	35138245	A	G	0.0081887	0.00147934	0.331225	3.1e-08	462690	-0.007	0.038	0.383	0.86	40183
rs13009008	2	174043233	A	G	0.00863272	0.00147329	0.327713	4.6e-09	462690	-0.024	0.037	0.319	0.53	43636
rs13130484	4	45175691	C	T	0.00226661	0.00140079	0.566327	0.11	462690	-0.19	0.036	0.576	2.3e-07	46570
rs13153393	5	167604213	A	G	-0.0137451	0.00217329	0.883937	2.5e-10	462690	-0.075	0.06	0.875	0.21	32219
rs13393304	2	637830	A	G	-0.0142051	0.00183158	0.172192	8.8e-15	462690	-0.24	0.052	0.11	6.5e-06	35321
rs136233	22	31212410	A	G	-0.00995614	0.00176918	0.809084	1.8e-08	462690	-0.035	0.049	0.9	0.48	35095
rs147412694	21	40702786	G	A	-0.0115726	0.00194865	0.850009	2.9e-09	462690	-0.11	0.064	0.905	0.0980009	31090
rs17309874	11	27667236	G	A	-0.0112899	0.00158234	0.740357	9.7e-13	462690	-0.096	0.043	0.712	0.025	37204
rs17553262	10	92912773	A	C	-0.0127323	0.00218148	0.884605	5.3e-09	462690	-0.064	0.071	0.92	0.37	31542
rs17576594	4	147952241	G	A	0.0109502	0.00155159	0.7235	1.7e-12	462690	-0.033	0.04	0.717	0.4	37897
rs1922018	7	3560401	C	T	0.0100328	0.00143771	0.364422	3e-12	462690	0.043	0.038	0.368	0.25	43388
rs1931263	1	96175101	G	T	-0.00760874	0.0013858	0.510321	4e-08	462690	-0.018	0.035	0.508	0.6	48848
rs1933270	1	49977965	T	G	0.00921831	0.00143808	0.363726	1.5e-10	462690	0.091	0.04	0.353	0.0230001	33706
rs202645	22	41798520	A	G	-0.0101598	0.00172497	0.202939	3.9e-09	462690	0.068	0.046	0.25	0.14	35636
rs2062882	8	91839576	G	A	-0.0081103	0.00141998	0.586782	1.1e-08	462690	0.035	0.035	0.642	0.32	47196
rs2254710	6	37477000	C	A	0.00899636	0.00163085	0.236356	3.5e-08	462690	-0.069	0.043	0.3	0.11	40658
rs2307111	5	75003678	T	C	0.00290663	0.00141766	0.605014	0.04	462690	0.093	0.035	0.575	0.00700003	46691
[truncated: 65 more rows]

## Sheet: eT9 DT Instruments
eTable 9. Drug target exposure instruments for smoking
[truncated: 2,592 more rows]

[truncated: 45 more sheets: eT10 Sample overlap, eT11 Genetic correlations, eT12 SVMR on aging, eT13 MR Lap, eT14 SVMR FG , eT15 PheWAS screened SVMR, eT16 SVMR lifespan, eT17 SVMR variance ranked, eT18 CHRN-longevity MR, eT19 CHRN coloc, eT20 MVMR pairwise, eT21 MVMR , eT22 MVMR FGR10, eT23 Extended MVMR, eT24 Secondary MVMR, eT25 Negative control, eT26 sCCA TWAS, eT27 Lung TWAS, eT28 Whole blood TWAS, eT29  LUSC TWAS …]
